# Supplementary material for: Biological Pathways Associated With the Development of Pulmonary Toxicities in Mesothelioma Patients Treated With Radical Hemithoracic Radiation Therapy: A Preliminary Study
Source: Front Oncol. 2021 Dec 22;11:784081. doi: 10.3389/fonc.2021.784081 (PMC8728021; doi:10.3389/fonc.2021.784081)
Supplement: Supplementary file 2 [file Table_1.xlsx]

## Sheet: Sheet1
Supplementary Table S2a
rsID	Genotype	NoTox	STox
vi1.236736600	-/-	15	11
vi1.236736600	C/-	17	5
vi1.236736600	C/C	1	0
vi2.95944647	-/-	1	0
vi2.95944647	-/A	32	16
vi3.56557250	-/-	2	0
vi3.56557250	-/GGGGTAAGCA	8	6
vi3.56557250	GGGGTAAGCA/GGGGTAAGCA	23	10
vi1.54139646	-/-	4	0
vi1.54139646	-/C	17	8
vi1.54139646	C/C	12	8
vi21.45504512	-/-	31	15
vi21.45504512	GGCCCCCCA/-	0	1
vi21.45504512	GGCCCCCCAGGCCCCCCA/-	2	0
vi19.39906159	A/A	31	16
vi19.39906159	G/G	2	0
vi19.39906169	-/-	30	16
vi19.39906169	TACA/TACA	3	0
vi7.152247986	-/-	2	0
vi7.152247986	-/T	31	16
vi19.54250975	-/-	18	10
vi19.54250975	G/-	14	6
vi19.54250975	G/G	1	0
vi15.31229303	-/-	18	11
vi15.31229303	GG/-	13	5
vi15.31229303	GG/GG	2	0
vi11.48264679	A/A	17	8
vi11.48264679	T/A	9	8
vi11.48264679	T/T	7	0
vi11.56346040	C/C	10	7
vi11.56346040	T/C	19	9
vi11.56346040	T/T	4	0
vi13.25097135	G/-	29	16
vi13.25097135	G/G	4	0
vi18.63712604	G/G	2	0
vi18.63712604	G/T	11	6
vi18.63712604	T/T	20	10
rs1809932	A/A	3	0
rs1809932	A/C	12	9
rs1809932	C/C	18	7
rs705441	C/C	4	0
rs705441	C/G	10	6
rs705441	G/G	19	10
vi19.20624371	-/-	1	0
vi19.20624371	-/A	8	6
vi19.20624371	A/A	24	10
vi16.89224802	-/-	1	0
vi16.89224802	-/GTGA	6	4
vi16.89224802	GTGA/GTGA	26	12
