# Supplementary material for: Biological Pathways Associated With the Development of Pulmonary Toxicities in Mesothelioma Patients Treated With Radical Hemithoracic Radiation Therapy: A Preliminary Study
Source: Front Oncol. 2021 Dec 22;11:784081. doi: 10.3389/fonc.2021.784081 (PMC8728021; doi:10.3389/fonc.2021.784081)
Supplement: Supplementary file 3 [file Table_2.xlsx]

## Sheet: Sheet1
Supplemantary Table S2b
rsID	Genotype	NoTox	STox
vi17.69216282	A/A	13	13
vi17.69216282	G/A	17	3
vi17.69216282	G/G	3	0
vi17.69182175	A/A	2	0
vi17.69182175	A/G	16	1
vi17.69182175	G/G	15	15
rs2302134	C/C	15	12
rs2302134	T/C	15	4
rs2302134	T/T	3	0
vi17.69129699	C/C	2	0
vi17.69129699	C/T	15	2
vi17.69129699	T/T	16	14
rs4147934	G/G	2	0
rs4147934	G/T	8	4
rs4147934	T/T	23	12
vi19.1056493	C/C	25	14
vi19.1056493	G/C	7	2
vi19.1056493	G/G	1	0
rs7193955	A/A	20	10
rs7193955	G/A	10	6
rs7193955	G/G	3	0
rs7568529	A/A	19	8
rs7568529	G/A	12	8
rs7568529	G/G	2	0
vi14.104949408	C/C	7	0
vi14.104949408	C/G	14	9
vi14.104949408	G/G	12	7
vi14.104950766	A/A	12	7
vi14.104950766	G/A	14	9
vi14.104950766	G/G	7	0
rs72702027	A/A	14	6
rs72702027	G/A	15	10
rs72702027	G/G	4	0
rs12797684	C/C	18	8
rs12797684	T/C	11	8
rs12797684	T/T	4	0
rs1973717	A/A	4	0
rs1973717	A/G	11	8
rs1973717	G/G	18	8
vi18.58536666	G/G	16	8
vi18.58536666	T/G	16	8
vi18.58536666	T/T	1	0
vi2.97162102	G/A	31	16
vi2.97162102	G/G	2	0
rs78739183	C/C	3	0
rs78739183	C/T	30	16
rs132653	G/G	2	0
rs132653	G/T	11	6
rs132653	T/T	20	10
rs1867380	A/A	1	0
rs1867380	A/G	3	0
rs1867380	G/G	29	16
rs1041073	A/A	21	10
rs1041073	G/A	11	6
rs1041073	G/G	1	0
rs7202563	A/A	28	9
rs7202563	C/A	4	7
rs7202563	C/C	1	0
rs2183573	A/A	4	0
rs2183573	A/G	17	9
rs2183573	G/G	12	7
vi11.62663187	A/A	15	9
vi11.62663187	T/A	16	7
vi11.62663187	T/T	2	0
vi2.208171988	C/C	30	15
vi2.208171988	T/C	2	1
vi2.208171988	T/T	1	0
vi9.93335465	C/C	2	0
vi9.93335465	C/T	13	5
vi9.93335465	T/T	18	11
rs3766465	C/C	2	0
rs3766465	C/T	10	3
rs3766465	T/T	21	13
vi22.46535180	C/C	27	14
vi22.46535180	G/C	5	2
vi22.46535180	G/G	1	0
rs11250	A/A	14	9
rs11250	G/A	18	7
rs11250	G/G	1	0
rs4562	A/A	3	0
rs4562	A/G	8	8
rs4562	G/G	22	8
vi17.7078078	A/A	11	0
vi17.7078078	A/G	13	9
vi17.7078078	G/G	9	7
rs1758500	G/A	30	16
rs1758500	G/G	3	0
rs3753841	A/A	9	7
rs3753841	G/A	18	9
rs3753841	G/G	6	0
vi1.102888582	A/A	1	0
vi1.102888582	A/G	12	2
vi1.102888582	G/G	20	14
rs970547	C/C	1	0
rs970547	C/T	7	7
rs970547	T/T	25	9
vi7.94413927	C/C	4	0
vi7.94413927	C/G	6	6
vi7.94413927	G/G	23	10
rs3803183	A/A	21	11
rs3803183	T/A	9	5
rs3803183	T/T	3	0
vi2.227246719	C/C	18	13
vi2.227246719	T/C	12	3
vi2.227246719	T/T	3	0
vi10.113850156	C/C	1	0
vi10.113850156	C/G	12	5
vi10.113850156	G/G	20	11
vi3.186272307	C/C	6	0
vi3.186272307	C/T	10	6
vi3.186272307	T/T	17	10
rs4722064	G/G	3	0
rs4722064	G/T	14	7
rs4722064	T/T	16	9
vi1.225082707	A/A	1	0
vi1.225082707	A/T	11	5
vi1.225082707	T/T	21	11
vi2.195987187	A/A	9	7
vi2.195987187	G/A	21	9
vi2.195987187	G/G	3	0
rs2724693	A/A	10	7
rs2724693	G/A	19	9
rs2724693	G/G	4	0
rs3750450	G/G	20	8
rs3750450	T/G	10	8
rs3750450	T/T	3	0
rs2736831	A/A	16	5
rs2736831	C/A	15	11
rs2736831	C/C	2	0
rs10927851	C/C	4	0
rs10927851	C/T	15	7
rs10927851	T/T	14	9
rs4076700	A/A	24	10
rs4076700	G/A	8	6
rs4076700	G/G	1	0
vi19.39906159	A/A	31	16
vi19.39906159	G/G	2	0
vi19.39906157	C/C	2	0
vi19.39906157	G/G	31	16
vi19.39906191	A/A	2	0
vi19.39906191	G/G	31	16
vi19.39906158	G/G	31	16
vi19.39906158	T/T	2	0
vi19.48758111	C/C	18	6
vi19.48758111	T/C	12	10
vi19.48758111	T/T	3	0
vi4.152975206	C/C	1	0
vi4.152975206	C/T	14	11
vi4.152975206	T/T	18	5
vi19.51745958	G/G	22	10
vi19.51745958	T/G	7	6
vi19.51745958	T/T	4	0
rs3205525	A/A	19	13
rs3205525	G/A	13	3
rs3205525	G/G	1	0
vi1.89056963	C/C	24	10
vi1.89056963	G/C	7	6
vi1.89056963	G/G	2	0
rs11657054	A/A	20	8
rs11657054	G/A	12	8
rs11657054	G/G	1	0
vi3.33097057	A/A	14	7
vi3.33097057	G/A	15	9
vi3.33097057	G/G	4	0
rs2228224	A/A	15	7
rs2228224	G/A	15	9
rs2228224	G/G	3	0
rs30842	A/A	1	0
rs30842	A/C	5	10
rs30842	C/C	27	6
rs2304166	C/C	8	9
rs2304166	G/C	19	7
rs2304166	G/G	6	0
rs42663	G/G	24	11
rs42663	T/G	8	5
rs42663	T/T	1	0
vi6.31356749	C/C	3	0
vi6.31356749	C/G	5	2
vi6.31356749	G/G	25	14
vi6.32757848	C/C	20	10
vi6.32757848	T/C	11	6
vi6.32757848	T/T	2	0
rs10379	A/A	3	0
rs10379	A/C	13	5
rs10379	C/C	17	11
rs6587647	C/C	1	0
rs6587647	C/T	14	1
rs6587647	T/T	18	15
vi16.30987821	A/A	4	0
vi16.30987821	A/G	17	6
vi16.30987821	G/G	12	10
vi1.21864961	A/A	16	11
vi1.21864961	G/A	14	5
vi1.21864961	G/G	3	0
rs10282493	A/A	1	0
rs10282493	A/T	14	4
rs10282493	T/T	18	12
rs10794537	G/G	19	11
rs10794537	T/G	13	5
rs10794537	T/T	1	0
rs9509307	A/A	17	9
rs9509307	G/A	13	7
rs9509307	G/G	3	0
vi16.1792208	A/A	3	0
vi16.1792208	A/G	12	4
vi16.1792208	G/G	18	12
rs12758143	A/A	1	0
rs12758143	A/G	32	16
rs3738270	C/C	2	0
rs3738270	C/T	16	9
rs3738270	T/T	15	7
rs6678538	A/A	5	0
rs6678538	A/G	28	16
rs4720015	G/G	26	13
rs4720015	T/G	6	3
rs4720015	T/T	1	0
vi17.75757422	C/C	21	14
vi17.75757422	T/C	11	2
vi17.75757422	T/T	1	0
vi7.31643796	A/A	18	9
vi7.31643796	G/A	14	7
vi7.31643796	G/G	1	0
vi6.150395560	C/C	26	12
vi6.150395560	T/C	6	4
vi6.150395560	T/T	1	0
rs10761725	A/A	6	0
rs10761725	A/T	7	8
rs10761725	T/T	20	8
vi17.21416455	C/C	1	0
vi17.21416455	C/G	32	16
rs7224070	A/A	4	0
rs7224070	A/G	11	11
rs7224070	G/G	18	5
rs7965303	A/A	2	0
rs7965303	A/T	15	5
rs7965303	T/T	16	11
rs6034464	A/A	5	0
rs6034464	A/G	18	9
rs6034464	G/G	10	7
rs3799260	C/C	1	0
rs3799260	C/T	10	2
rs3799260	T/T	22	14
vi12.10420495	C/C	1	0
vi12.10420495	C/G	20	7
vi12.10420495	G/G	12	9
rs2617170	C/C	13	9
rs2617170	T/C	19	7
rs2617170	T/T	1	0
rs3826709	C/C	14	0
rs3826709	C/G	14	13
rs3826709	G/G	5	3
vi17.40819076	A/A	14	4
vi17.40819076	G/A	12	12
vi17.40819076	G/G	7	0
rs2604953	G/G	1	0
rs2604953	G/T	9	3
rs2604953	T/T	23	13
rs6580904	C/C	1	0
rs6580904	C/T	15	2
rs6580904	T/T	17	14
vi21.44647263	C/C	5	0
vi21.44647263	C/T	14	8
vi21.44647263	T/T	14	8
vi17.41117817	C/C	15	11
vi17.41117817	G/C	17	5
vi17.41117817	G/G	1	0
vi17.41084259	A/A	4	0
vi17.41084259	A/T	14	6
vi17.41084259	T/T	15	10
vi11.1621654	A/A	6	0
vi11.1621654	A/C	15	7
vi11.1621654	C/C	12	9
rs71454096	C/C	3	0
rs71454096	C/G	15	7
rs71454096	G/G	15	9
rs2191379	A/A	22	12
rs2191379	C/A	7	4
rs2191379	C/C	4	0
vi17.41238503	A/A	22	12
vi17.41238503	C/A	7	4
vi17.41238503	C/C	4	0
rs2105117	A/A	8	8
rs2105117	G/A	22	8
rs2105117	G/G	3	0
vi9.136954236	C/C	1	0
vi9.136954236	C/T	16	9
vi9.136954236	T/T	16	7
vi14.104474679	A/A	13	7
vi14.104474679	G/A	14	9
vi14.104474679	G/G	6	0
vi2.169154475	C/C	25	13
vi2.169154475	T/C	6	3
vi2.169154475	T/T	2	0
rs2302685	C/C	1	0
rs2302685	C/T	16	4
rs2302685	T/T	16	12
rs648614	C/C	6	0
rs648614	C/T	19	10
rs648614	T/T	8	6
rs11546144	A/A	29	12
rs11546144	G/A	3	4
rs11546144	G/G	1	0
rs9872799	G/G	16	11
rs9872799	T/G	12	5
rs9872799	T/T	5	0
vi9.136858447	G/G	16	7
vi9.136858447	T/G	13	9
vi9.136858447	T/T	4	0
rs1869609	A/A	2	0
rs1869609	A/G	15	11
rs1869609	G/G	16	5
rs1065076	A/A	1	0
rs1065076	A/G	13	5
rs1065076	G/G	19	11
rs8480	G/G	10	4
rs8480	T/G	17	12
rs8480	T/T	6	0
vi5.174729165	C/C	27	14
vi5.174729165	T/C	5	2
vi5.174729165	T/T	1	0
rs1950902	A/A	2	0
rs1950902	A/G	6	3
rs1950902	G/G	25	13
vi7.100995866	A/A	5	0
vi7.100995866	A/G	20	7
vi7.100995866	G/G	8	9
rs202107976	C/C	5	0
rs202107976	C/T	20	7
rs202107976	T/T	8	9
vi7.100995896	C/C	5	0
vi7.100995896	C/T	20	7
vi7.100995896	T/T	8	9
rs111660528	C/C	5	0
rs111660528	C/T	20	7
rs111660528	T/T	8	9
vi7.101004395	C/C	5	0
vi7.101004395	C/T	20	7
vi7.101004395	T/T	8	9
vi7.101004095	C/C	8	0
vi7.101004095	C/T	3	3
vi7.101004095	T/T	22	13
vi7.101004365	A/A	5	0
vi7.101004365	A/G	20	7
vi7.101004365	G/G	8	9
rs79881008	G/A	32	16
rs79881008	G/G	1	0
vi7.100991683	A/A	9	9
vi7.100991683	C/A	18	7
vi7.100991683	C/C	6	0
rs78487486	G/C	31	16
rs78487486	G/G	2	0
rs2591592	A/A	9	5
rs2591592	T/A	14	11
rs2591592	T/T	10	0
rs73163750	T/A	32	16
rs73163750	T/T	1	0
rs73398717	C/C	1	0
rs73398717	C/T	32	16
rs78164286	C/C	1	0
rs78164286	C/T	32	16
rs1156641723	C/C	2	0
rs1156641723	T/C	23	16
rs1156641723	T/T	8	0
vi3.195762138	A/A	12	6
vi3.195762138	C/A	20	10
vi3.195762138	C/C	1	0
rs35549382	G/G	1	0
rs35549382	G/T	32	16
vi11.65860863	A/A	14	8
vi11.65860863	G/A	14	8
vi11.65860863	G/G	5	0
rs2074877	C/C	14	5
rs2074877	T/C	12	11
rs2074877	T/T	7	0
rs9868484	A/A	16	6
rs9868484	G/A	13	10
rs9868484	G/G	4	0
rs7792760	C/C	24	9
rs7792760	T/C	7	7
rs7792760	T/T	2	0
rs6736609	A/A	25	15
rs6736609	G/A	7	1
rs6736609	G/G	1	0
rs2274870	A/A	12	8
rs2274870	G/A	18	8
rs2274870	G/G	3	0
rs62038492	A/A	6	0
rs62038492	A/G	27	16
rs8105737	A/A	2	0
rs8105737	A/C	14	9
rs8105737	C/C	17	7
vi6.29173966	A/A	1	0
vi6.29173966	A/G	2	2
vi6.29173966	G/G	30	14
vi1.247896174	A/A	2	0
vi1.247896174	A/C	12	5
vi1.247896174	C/C	19	11
vi11.59443715	A/A	8	10
vi11.59443715	G/A	21	6
vi11.59443715	G/G	4	0
rs7941190	C/C	11	9
rs7941190	G/C	20	7
rs7941190	G/G	2	0
rs4982419	A/A	23	7
rs4982419	G/A	7	9
rs4982419	G/G	3	0
vi2.240041958	A/A	18	7
vi2.240041958	T/A	10	9
vi2.240041958	T/T	5	0
rs34599221	A/A	18	7
rs34599221	G/A	9	9
rs34599221	G/G	6	0
vi12.55401192	A/A	2	0
vi12.55401192	A/G	8	3
vi12.55401192	G/G	23	13
vi11.124397281	C/C	24	16
vi11.124397281	T/C	7	0
vi11.124397281	T/T	2	0
vi11.56346040	C/C	10	7
vi11.56346040	T/C	19	9
vi11.56346040	T/T	4	0
vi11.56700571	A/A	2	0
vi11.56700571	A/G	21	11
vi11.56700571	G/G	10	5
vi20.3889477	C/C	24	14
vi20.3889477	G/C	6	2
vi20.3889477	G/G	3	0
rs215607	A/A	21	12
rs215607	G/A	9	4
rs215607	G/G	3	0
rs2593051	A/A	16	12
rs2593051	G/A	13	4
rs2593051	G/G	4	0
rs7205673	A/A	19	10
rs7205673	G/A	12	6
rs7205673	G/G	2	0
rs6077510	A/A	17	9
rs6077510	G/A	11	7
rs6077510	G/G	5	0
rs2564872	A/A	1	0
rs2564872	A/G	16	5
rs2564872	G/G	16	11
vi2.130074719	A/A	11	4
vi2.130074719	T/A	21	12
vi2.130074719	T/T	1	0
vi2.130463597	C/C	1	0
vi2.130463597	C/T	9	8
vi2.130463597	T/T	23	8
vi8.10525716	C/C	1	0
vi8.10525716	C/G	15	9
vi8.10525716	G/G	17	7
rs2289580	G/G	3	0
rs2289580	G/T	15	8
rs2289580	T/T	15	8
rs12541651	A/A	17	6
rs12541651	G/A	12	10
rs12541651	G/G	4	0
rs2811741	C/C	17	13
rs2811741	G/C	15	3
rs2811741	G/G	1	0
vi12.113115676	C/C	3	0
vi12.113115676	C/T	16	5
vi12.113115676	T/T	14	11
vi10.110835961	C/C	25	12
vi10.110835961	G/C	6	4
vi10.110835961	G/G	2	0
rs62152530	C/C	4	0
rs62152530	C/T	15	8
rs62152530	T/T	14	8
vi19.58396783	C/C	1	0
vi19.58396783	C/G	8	5
vi19.58396783	G/G	24	11
vi2.10122793	G/G	16	5
vi2.10122793	T/G	15	11
vi2.10122793	T/T	2	0
rs6495228	A/A	20	12
rs6495228	G/A	11	4
rs6495228	G/G	2	0
vi5.76875427	A/A	9	0
vi5.76875427	A/C	18	11
vi5.76875427	C/C	6	5
rs16973457	C/C	10	0
rs16973457	C/T	16	11
rs16973457	T/T	7	5
rs10028124	A/A	11	9
rs10028124	T/A	17	7
rs10028124	T/T	5	0
vi17.63963708	C/C	28	15
vi17.63963708	T/C	4	1
vi17.63963708	T/T	1	0
rs2294228	A/A	23	11
rs2294228	C/A	7	5
rs2294228	C/C	3	0
rs2016575	C/C	22	12
rs2016575	T/C	10	4
rs2016575	T/T	1	0
rs1395267	C/C	9	10
rs1395267	T/C	21	6
rs1395267	T/T	3	0
rs1395268	A/A	1	0
rs1395268	A/C	15	5
rs1395268	C/C	17	11
rs1020694	A/A	20	10
rs1020694	G/A	12	6
rs1020694	G/G	1	0
rs1136287	C/C	3	0
rs1136287	C/T	21	8
rs1136287	T/T	9	8
vi9.132327442	C/C	23	11
vi9.132327442	T/C	9	5
vi9.132327442	T/T	1	0
rs1183768	C/C	1	0
rs1183768	C/T	9	5
rs1183768	T/T	23	11
vi13.23324525	A/A	2	0
vi13.23324525	A/G	6	0
vi13.23324525	G/G	25	16
rs4901000	C/C	2	0
rs4901000	C/T	9	6
rs4901000	T/T	22	10
rs462769	C/C	13	6
rs462769	T/C	18	10
rs462769	T/T	2	0
vi17.7426313	G/G	14	7
vi17.7426313	T/G	14	9
vi17.7426313	T/T	5	0
vi5.148213934	A/A	30	15
vi5.148213934	C/A	2	1
vi5.148213934	C/C	1	0
vi10.133423662	A/A	13	11
vi10.133423662	G/A	15	5
vi10.133423662	G/G	5	0
rs415895	C/C	6	0
rs415895	C/G	15	7
rs415895	G/G	12	9
vi6.152456684	A/A	8	6
vi6.152456684	G/A	16	10
vi6.152456684	G/G	9	0
rs214976	A/A	9	0
rs214976	A/G	16	10
rs214976	G/G	8	6
vi14.64056125	A/A	1	0
vi14.64056125	A/G	10	5
vi14.64056125	G/G	22	11
rs1726866	A/A	8	6
rs1726866	G/A	17	10
rs1726866	G/G	8	0
rs2289953	C/C	19	9
rs2289953	T/C	13	7
rs2289953	T/T	1	0
vi20.2309687	A/A	21	11
vi20.2309687	C/A	10	5
vi20.2309687	C/C	2	0
vi22.21000681	C/A	2	0
vi22.21000681	C/C	2	0
vi22.21000681	C/G	9	6
vi22.21000681	C/G|A	1	0
vi22.21000681	G/G	19	10
vi12.56420869	A/A	8	2
vi12.56420869	G/A	17	14
vi12.56420869	G/G	8	0
vi11.61398269	C/C	23	14
vi11.61398269	G/C	8	2
vi11.61398269	G/G	2	0
rs3803800	A/A	4	0
rs3803800	A/G	10	8
rs3803800	G/G	19	8
vi12.53049172	C/C	22	4
vi12.53049172	G/C	9	12
vi12.53049172	G/G	2	0
vi17.7676154	C/C	18	11
vi17.7676154	G/C	13	5
vi17.7676154	G/G	2	0
rs7935564	A/A	12	3
rs7935564	G/A	15	13
rs7935564	G/G	6	0
vi2.178764734	C/C	1	0
vi2.178764734	C/T	4	3
vi2.178764734	T/T	28	13
rs1070895	A/A	2	0
rs1070895	A/G	8	4
rs1070895	G/G	23	12
rs10459254	A/A	22	14
rs10459254	G/A	10	2
rs10459254	G/G	1	0
vi11.119419324	C/C	9	3
vi11.119419324	G/C	15	13
vi11.119419324	G/G	9	0
rs2053380	A/A	11	12
rs2053380	G/A	19	4
rs2053380	G/G	3	0
rs292592	A/A	22	10
rs292592	G/A	9	6
rs292592	G/G	2	0
rs4983387	A/A	25	14
rs4983387	G/A	4	2
rs4983387	G/G	4	0
rs1809932	A/A	3	0
rs1809932	A/C	12	9
rs1809932	C/C	18	7
rs6558339	C/C	21	9
rs6558339	T/C	10	7
rs6558339	T/T	2	0
rs8050871	C/C	2	0
rs8050871	C/G	5	6
rs8050871	G/G	26	10
vi19.43847542	C/C	1	0
vi19.43847542	C/T	6	4
vi19.43847542	T/T	26	12
rs958305	C/C	21	11
rs958305	T/C	9	5
rs958305	T/T	3	0
rs2884554	A/A	1	0
rs2884554	A/G	8	4
rs2884554	G/G	24	12
vi16.89228031	G/G	1	0
vi16.89228031	G/T	10	4
vi16.89228031	T/T	22	12
