# Supplementary material for: Biological Pathways Associated With the Development of Pulmonary Toxicities in Mesothelioma Patients Treated With Radical Hemithoracic Radiation Therapy: A Preliminary Study
Source: Front Oncol. 2021 Dec 22;11:784081. doi: 10.3389/fonc.2021.784081 (PMC8728021; doi:10.3389/fonc.2021.784081)
Supplement: Supplementary file 4 [file Table_3.xlsx]

## Sheet: Sheet1
Supplemantary Table S2c
rsID	Genotype	NoTox	STox
vi3.75665674	G/-	33	15
vi3.75665674	G/G	0	1
vi19.45890723	-/-	0	1
vi19.45890723	-/G	33	15
vi1.248441258	-/-	0	1
vi1.248441258	-/TC	7	4
vi1.248441258	TC/TC	26	11
rs1209671921	A/A	24	10
rs1209671921	G/A	9	5
rs1209671921	G/G	0	1
vi11.63081015	A/A	0	1
vi11.63081015	A/C	14	5
vi11.63081015	C/C	19	10
rs7214088	A/A	19	9
rs7214088	G/A	14	6
rs7214088	G/G	0	1
rs4240199	A/A	0	2
rs4240199	A/G	18	9
rs4240199	G/G	15	5
rs4779816	A/A	0	2
rs4779816	A/G	10	4
rs4779816	G/G	23	10
