# Supplementary material for: Biological Pathways Associated With the Development of Pulmonary Toxicities in Mesothelioma Patients Treated With Radical Hemithoracic Radiation Therapy: A Preliminary Study
Source: Front Oncol. 2021 Dec 22;11:784081. doi: 10.3389/fonc.2021.784081 (PMC8728021; doi:10.3389/fonc.2021.784081)
Supplement: Supplementary file 5 [file Table_4.xlsx]

## Sheet: Sheet1
Supplemantary Table S2d
rsID	Genotype	NoTox	STox
vi17.69277741	A/A	24	13
vi17.69277741	C/A	9	1
vi17.69277741	C/C	0	2
vi17.50635350	C/C	0	1
vi17.50635350	C/G	15	5
vi17.50635350	G/G	18	10
rs948445	C/C	0	1
rs948445	C/T	8	5
rs948445	T/T	25	10
rs10407022	G/G	0	1
rs10407022	G/T	6	3
rs10407022	T/T	27	12
rs3825080	A/A	0	1
rs3825080	A/G	9	1
rs3825080	G/G	24	14
rs2733743	A/A	0	1
rs2733743	A/G	8	1
rs2733743	G/G	25	14
vi3.50559661	A/A	26	13
vi3.50559661	G/A	7	2
vi3.50559661	G/G	0	1
vi1.1719406	A/A	28	11
vi1.1719406	G/A	5	4
vi1.1719406	G/G	0	1
rs45612832	C/C	0	1
rs45612832	C/G	3	2
rs45612832	G/G	30	13
rs2275166	A/A	0	1
rs2275166	A/G	19	7
rs2275166	G/G	14	8
rs10974150	A/A	26	9
rs10974150	C/A	7	6
rs10974150	C/C	0	1
vi10.104050642	C/C	20	8
vi10.104050642	T/C	13	7
vi10.104050642	T/T	0	1
rs9830253	A/A	26	10
rs9830253	G/A	7	4
rs9830253	G/G	0	2
rs701753	A/A	26	13
rs701753	T/A	7	2
rs701753	T/T	0	1
vi15.45111868	A/A	26	14
vi15.45111868	G/A	7	1
vi15.45111868	G/G	0	1
rs7980396	C/C	25	12
rs7980396	G/C	8	3
rs7980396	G/G	0	1
vi5.112184043	C/C	18	10
vi5.112184043	T/C	15	5
vi5.112184043	T/T	0	1
rs890757	C/C	0	1
rs890757	C/G	14	5
rs890757	G/G	19	10
rs7703522	C/C	0	1
rs7703522	C/T	13	5
rs7703522	T/T	20	10
vi5.128349443	C/C	0	4
vi5.128349443	C/T	15	7
vi5.128349443	T/T	18	5
rs201783089	G/C	33	15
rs201783089	G/G	0	1
rs2118760	T/A	33	15
rs2118760	T/T	0	1
rs7218465	A/A	28	13
rs7218465	T/A	5	2
rs7218465	T/T	0	1
vi17.21416474	G/A	33	14
vi17.21416474	G/G	0	2
rs912284	C/C	26	10
rs912284	T/C	7	5
rs912284	T/T	0	1
vi8.30132048	A/A	0	1
vi8.30132048	A/G	11	2
vi8.30132048	G/G	22	13
rs7553399	A/A	24	12
rs7553399	C/A	9	3
rs7553399	C/C	0	1
rs9481410	A/A	19	11
rs9481410	G/A	14	4
rs9481410	G/G	0	1
vi13.29324631	A/A	0	1
vi13.29324631	A/C	6	2
vi13.29324631	C/C	27	13
vi17.1470318	C/C	0	1
vi17.1470318	C/T	6	1
vi17.1470318	T/T	27	14
rs2273430	A/A	33	15
rs2273430	C/C	0	1
rs10250905	C/C	19	10
rs10250905	T/C	14	5
rs10250905	T/T	0	1
vi1.6554475	A/A	21	11
vi1.6554475	G/A	12	3
vi1.6554475	G/G	0	2
rs1151687	C/C	21	4
rs1151687	G/C	12	11
rs1151687	G/G	0	1
rs10888282	A/A	0	1
rs10888282	G/G	33	15
rs3975155	G/G	12	4
rs3975155	T/G	21	11
rs3975155	T/T	0	1
rs8572	C/C	0	1
rs8572	C/T	9	4
rs8572	T/T	24	11
vi2.107879979	A/A	24	9
vi2.107879979	T/A	9	6
vi2.107879979	T/T	0	1
vi2.107859502	A/A	0	1
vi2.107859502	A/G	9	6
vi2.107859502	G/G	24	9
rs3208008	A/A	0	1
rs3208008	A/C	13	6
rs3208008	C/C	20	9
rs6746030	A/A	0	1
rs6746030	A/G	8	2
rs6746030	G/G	25	13
vi11.112093136	A/A	0	1
vi11.112093136	A/G	1	0
vi11.112093136	G/G	32	15
vi14.39086981	C/C	25	10
vi14.39086981	G/C	8	4
vi14.39086981	G/G	0	2
rs2289519	C/C	14	9
rs2289519	T/C	19	5
rs2289519	T/T	0	2
vi4.139496517	C/C	31	11
vi4.139496517	G/C	2	1
vi4.139496517	G/G	0	4
vi16.12908502	C/C	29	7
vi16.12908502	T/C	4	8
vi16.12908502	T/T	0	1
rs1395	A/A	18	8
rs1395	G/A	15	6
rs1395	G/G	0	2
rs2368406	C/C	18	6
rs2368406	G/C	15	7
rs2368406	G/G	0	3
rs12623297	A/A	0	1
rs12623297	A/G	10	5
rs12623297	G/G	23	10
rs487230	A/A	0	1
rs487230	A/G	8	9
rs487230	G/G	25	6
rs2275668	A/A	19	7
rs2275668	C/A	14	6
rs2275668	C/C	0	3
