# Supplementary material for: Biological Pathways Associated With the Development of Pulmonary Toxicities in Mesothelioma Patients Treated With Radical Hemithoracic Radiation Therapy: A Preliminary Study
Source: Front Oncol. 2021 Dec 22;11:784081. doi: 10.3389/fonc.2021.784081 (PMC8728021; doi:10.3389/fonc.2021.784081)
Supplement: Supplementary file 6 [file Table_5.xlsx]

## Sheet: Sheet1
Supplemantary Table S3a
DB_ID	rsID	Gene Symbol	ENTREZID	Exonic Function	Prediction
R-HSA-73776	vi6.170561959	TBP	6908	nonframeshift deletion	0
R-HSA-73776	vi6.170561925	TBP	6908	nonframeshift insertion	0
R-HSA-73776	vi7.100108476	TAF6	6878	frameshift deletion	0
R-HSA-73776	vi6.170561958	TBP	6908	nonframeshift insertion	0
R-HSA-73776	vi6.170561950	TBP	6908	nonframeshift deletion	0
R-HSA-73776	viX.101276426	TAF7L	54457	nonframeshift deletion	0
R-HSA-73776	vi20.62065250	TAF4	6874	nonframeshift deletion	0
R-HSA-73776	vi6.170561951	TBP	6908	nonframeshift deletion	0
R-HSA-73776	vi5.87394448	CCNH	902	stopgain	0
R-HSA-73776	vi6.170561961	TBP	6908	nonframeshift insertion	0
R-HSA-73776	vi6.170561941	TBP	6908	nonframeshift deletion	0
R-HSA-73776	viX.71377717	TAF1	6872	nonframeshift insertion	0
R-HSA-73776	vi17.35844803	TAF15	8148	nonframeshift deletion	0
R-HSA-73776	rs11572913	GTF2H3	2967	startloss	3
R-HSA-73776	vi6.170561962	TBP	6908	nonframeshift deletion	0
R-HSA-73776	vi5.69364958	TAF9	6880	nonframeshift deletion	0
R-HSA-73779	vi6.170561959	TBP	6908	nonframeshift deletion	0
R-HSA-73779	vi6.170561925	TBP	6908	nonframeshift insertion	0
R-HSA-73779	vi7.100108476	TAF6	6878	frameshift deletion	0
R-HSA-73779	vi6.170561958	TBP	6908	nonframeshift insertion	0
R-HSA-73779	vi6.170561950	TBP	6908	nonframeshift deletion	0
R-HSA-73779	viX.101276426	TAF7L	54457	nonframeshift deletion	0
R-HSA-73779	vi20.62065250	TAF4	6874	nonframeshift deletion	0
R-HSA-73779	vi6.170561951	TBP	6908	nonframeshift deletion	0
R-HSA-73779	vi5.87394448	CCNH	902	stopgain	0
R-HSA-73779	vi6.170561961	TBP	6908	nonframeshift insertion	0
R-HSA-73779	vi6.170561941	TBP	6908	nonframeshift deletion	0
R-HSA-73779	viX.71377717	TAF1	6872	nonframeshift insertion	0
R-HSA-73779	vi17.35844803	TAF15	8148	nonframeshift deletion	0
R-HSA-73779	rs11572913	GTF2H3	2967	startloss	3
R-HSA-73779	vi6.170561962	TBP	6908	nonframeshift deletion	0
R-HSA-73779	vi5.69364958	TAF9	6880	nonframeshift deletion	0
R-HSA-75953	vi6.170561959	TBP	6908	nonframeshift deletion	0
R-HSA-75953	vi6.170561925	TBP	6908	nonframeshift insertion	0
R-HSA-75953	vi7.100108476	TAF6	6878	frameshift deletion	0
R-HSA-75953	vi6.170561958	TBP	6908	nonframeshift insertion	0
R-HSA-75953	vi6.170561950	TBP	6908	nonframeshift deletion	0
R-HSA-75953	viX.101276426	TAF7L	54457	nonframeshift deletion	0
R-HSA-75953	vi20.62065250	TAF4	6874	nonframeshift deletion	0
R-HSA-75953	vi6.170561951	TBP	6908	nonframeshift deletion	0
R-HSA-75953	vi5.87394448	CCNH	902	stopgain	0
R-HSA-75953	vi6.170561961	TBP	6908	nonframeshift insertion	0
R-HSA-75953	vi6.170561941	TBP	6908	nonframeshift deletion	0
R-HSA-75953	viX.71377717	TAF1	6872	nonframeshift insertion	0
R-HSA-75953	vi17.35844803	TAF15	8148	nonframeshift deletion	0
R-HSA-75953	rs11572913	GTF2H3	2967	startloss	3
R-HSA-75953	vi6.170561962	TBP	6908	nonframeshift deletion	0
R-HSA-75953	vi5.69364958	TAF9	6880	nonframeshift deletion	0
R-HSA-76042	vi6.170561959	TBP	6908	nonframeshift deletion	0
R-HSA-76042	vi6.170561925	TBP	6908	nonframeshift insertion	0
R-HSA-76042	vi7.100108476	TAF6	6878	frameshift deletion	0
R-HSA-76042	vi6.170561958	TBP	6908	nonframeshift insertion	0
R-HSA-76042	vi6.170561950	TBP	6908	nonframeshift deletion	0
R-HSA-76042	viX.101276426	TAF7L	54457	nonframeshift deletion	0
R-HSA-76042	vi20.62065250	TAF4	6874	nonframeshift deletion	0
R-HSA-76042	vi6.170561951	TBP	6908	nonframeshift deletion	0
R-HSA-76042	vi5.87394448	CCNH	902	stopgain	0
R-HSA-76042	vi6.170561961	TBP	6908	nonframeshift insertion	0
R-HSA-76042	vi6.170561941	TBP	6908	nonframeshift deletion	0
R-HSA-76042	viX.71377717	TAF1	6872	nonframeshift insertion	0
R-HSA-76042	vi17.35844803	TAF15	8148	nonframeshift deletion	0
R-HSA-76042	rs11572913	GTF2H3	2967	startloss	3
R-HSA-76042	vi6.170561962	TBP	6908	nonframeshift deletion	0
R-HSA-76042	vi5.69364958	TAF9	6880	nonframeshift deletion	0
R-HSA-72200	rs1397292493	APOBEC3B	9582	stopgain	1
R-HSA-72200	vi22.39100318	APOBEC3H	164668	nonframeshift deletion	0
R-HSA-72200	vi22.38991391	APOBEC3B	9582	frameshift deletion	0
R-HSA-72200	rs34275479	APOBEC1	339	stopgain	1
R-HSA-75072	rs1397292493	APOBEC3B	9582	stopgain	1
R-HSA-75072	vi22.39100318	APOBEC3H	164668	nonframeshift deletion	0
R-HSA-75072	vi22.38991391	APOBEC3B	9582	frameshift deletion	0
R-HSA-75072	rs34275479	APOBEC1	339	stopgain	1
R-HSA-75094	rs1397292493	APOBEC3B	9582	stopgain	1
R-HSA-75094	vi22.39100318	APOBEC3H	164668	nonframeshift deletion	0
R-HSA-75094	vi22.38991391	APOBEC3B	9582	frameshift deletion	0
R-HSA-75094	rs34275479	APOBEC1	339	stopgain	1
R-HSA-73780	vi12.106433856	POLR3B	55703	frameshift deletion	0
R-HSA-73980	vi12.106433856	POLR3B	55703	frameshift deletion	0
R-HSA-73980	vi2.169811285	SSB	6741	nonframeshift deletion	0
R-HSA-74158	vi9.136383543	SNAPC4	6621	nonframeshift deletion	0
R-HSA-74158	vi6.170561959	TBP	6908	nonframeshift deletion	0
R-HSA-74158	vi6.170561925	TBP	6908	nonframeshift insertion	0
R-HSA-74158	vi6.170561958	TBP	6908	nonframeshift insertion	0
R-HSA-74158	vi6.170561950	TBP	6908	nonframeshift deletion	0
R-HSA-74158	vi12.106433856	POLR3B	55703	frameshift deletion	0
R-HSA-74158	vi6.170561951	TBP	6908	nonframeshift deletion	0
R-HSA-74158	vi6.170561961	TBP	6908	nonframeshift insertion	0
R-HSA-74158	vi2.169811285	SSB	6741	nonframeshift deletion	0
R-HSA-74158	vi2.196793038	GTF3C3	9330	nonframeshift deletion	0
R-HSA-74158	vi6.170561941	TBP	6908	nonframeshift deletion	0
R-HSA-74158	rs199721728	BDP1	55814	stoploss	1
R-HSA-74158	vi6.170561962	TBP	6908	nonframeshift deletion	0
R-HSA-749476	vi9.136383543	SNAPC4	6621	nonframeshift deletion	0
R-HSA-749476	vi6.170561959	TBP	6908	nonframeshift deletion	0
R-HSA-749476	vi6.170561925	TBP	6908	nonframeshift insertion	0
R-HSA-749476	vi6.170561958	TBP	6908	nonframeshift insertion	0
R-HSA-749476	vi6.170561950	TBP	6908	nonframeshift deletion	0
R-HSA-749476	vi12.106433856	POLR3B	55703	frameshift deletion	0
R-HSA-749476	vi6.170561951	TBP	6908	nonframeshift deletion	0
R-HSA-749476	vi6.170561961	TBP	6908	nonframeshift insertion	0
R-HSA-749476	vi2.169811285	SSB	6741	nonframeshift deletion	0
R-HSA-749476	vi2.196793038	GTF3C3	9330	nonframeshift deletion	0
R-HSA-749476	vi6.170561941	TBP	6908	nonframeshift deletion	0
R-HSA-749476	rs199721728	BDP1	55814	stoploss	1
R-HSA-749476	vi6.170561962	TBP	6908	nonframeshift deletion	0
R-HSA-76046	vi9.136383543	SNAPC4	6621	nonframeshift deletion	0
R-HSA-76046	vi6.170561959	TBP	6908	nonframeshift deletion	0
R-HSA-76046	vi6.170561925	TBP	6908	nonframeshift insertion	0
R-HSA-76046	vi6.170561958	TBP	6908	nonframeshift insertion	0
R-HSA-76046	vi6.170561950	TBP	6908	nonframeshift deletion	0
R-HSA-76046	vi12.106433856	POLR3B	55703	frameshift deletion	0
R-HSA-76046	vi6.170561951	TBP	6908	nonframeshift deletion	0
R-HSA-76046	vi6.170561961	TBP	6908	nonframeshift insertion	0
R-HSA-76046	vi2.196793038	GTF3C3	9330	nonframeshift deletion	0
R-HSA-76046	vi6.170561941	TBP	6908	nonframeshift deletion	0
R-HSA-76046	rs199721728	BDP1	55814	stoploss	1
R-HSA-76046	vi6.170561962	TBP	6908	nonframeshift deletion	0
R-HSA-76061	vi6.170561959	TBP	6908	nonframeshift deletion	0
R-HSA-76061	vi6.170561925	TBP	6908	nonframeshift insertion	0
R-HSA-76061	vi6.170561958	TBP	6908	nonframeshift insertion	0
R-HSA-76061	vi6.170561950	TBP	6908	nonframeshift deletion	0
R-HSA-76061	vi12.106433856	POLR3B	55703	frameshift deletion	0
R-HSA-76061	vi6.170561951	TBP	6908	nonframeshift deletion	0
R-HSA-76061	vi6.170561961	TBP	6908	nonframeshift insertion	0
R-HSA-76061	vi2.196793038	GTF3C3	9330	nonframeshift deletion	0
R-HSA-76061	vi6.170561941	TBP	6908	nonframeshift deletion	0
R-HSA-76061	rs199721728	BDP1	55814	stoploss	1
R-HSA-76061	vi6.170561962	TBP	6908	nonframeshift deletion	0
R-HSA-76066	vi6.170561959	TBP	6908	nonframeshift deletion	0
R-HSA-76066	vi6.170561925	TBP	6908	nonframeshift insertion	0
R-HSA-76066	vi6.170561958	TBP	6908	nonframeshift insertion	0
R-HSA-76066	vi6.170561950	TBP	6908	nonframeshift deletion	0
R-HSA-76066	vi12.106433856	POLR3B	55703	frameshift deletion	0
R-HSA-76066	vi6.170561951	TBP	6908	nonframeshift deletion	0
R-HSA-76066	vi6.170561961	TBP	6908	nonframeshift insertion	0
R-HSA-76066	vi2.196793038	GTF3C3	9330	nonframeshift deletion	0
R-HSA-76066	vi6.170561941	TBP	6908	nonframeshift deletion	0
R-HSA-76066	rs199721728	BDP1	55814	stoploss	1
R-HSA-76066	vi6.170561962	TBP	6908	nonframeshift deletion	0
R-HSA-76071	vi9.136383543	SNAPC4	6621	nonframeshift deletion	0
R-HSA-76071	vi6.170561959	TBP	6908	nonframeshift deletion	0
R-HSA-76071	vi6.170561925	TBP	6908	nonframeshift insertion	0
R-HSA-76071	vi6.170561958	TBP	6908	nonframeshift insertion	0
R-HSA-76071	vi6.170561950	TBP	6908	nonframeshift deletion	0
R-HSA-76071	vi12.106433856	POLR3B	55703	frameshift deletion	0
R-HSA-76071	vi6.170561951	TBP	6908	nonframeshift deletion	0
R-HSA-76071	vi6.170561961	TBP	6908	nonframeshift insertion	0
R-HSA-76071	vi6.170561941	TBP	6908	nonframeshift deletion	0
R-HSA-76071	rs199721728	BDP1	55814	stoploss	1
R-HSA-76071	vi6.170561962	TBP	6908	nonframeshift deletion	0
R-HSA-8850843	vi20.25224112	ENTPD6	955	stopgain	2
R-HSA-75105	vi4.169006785	CBR4	84869	stopgain	1
R-HSA-73728	vi18.54224214	MBD2	8932	nonframeshift insertion	0
R-HSA-73728	vi16.30123171	MAPK3	5595	frameshift insertion	0
R-HSA-73728	vi16.30123172	MAPK3	5595	frameshift insertion	0
R-HSA-73728	vi18.54224199	MBD2	8932	nonframeshift deletion	0
R-HSA-73728	vi16.30123192	MAPK3	5595	nonframeshift insertion	0
R-HSA-74749	vi22.21867418	MAPK1	5594	nonframeshift insertion	0
R-HSA-74749	vi16.30123171	MAPK3	5595	frameshift insertion	0
R-HSA-74749	vi16.30123172	MAPK3	5595	frameshift insertion	0
R-HSA-74749	vi13.109783949	IRS2	8660	nonframeshift insertion	0
R-HSA-74749	vi16.30123192	MAPK3	5595	nonframeshift insertion	0
R-HSA-74751	vi22.21867418	MAPK1	5594	nonframeshift insertion	0
R-HSA-74751	vi4.80286532	FGF5	2250	nonframeshift insertion	0
R-HSA-74751	vi16.30123171	MAPK3	5595	frameshift insertion	0
R-HSA-74751	vi16.30123172	MAPK3	5595	frameshift insertion	0
R-HSA-74751	vi13.109783949	IRS2	8660	nonframeshift insertion	0
R-HSA-74751	vi11.14644522	PDE3B	5140	stopgain	1
R-HSA-74751	vi13.33055176	KL	9365	nonframeshift deletion	0
R-HSA-74751	vi16.30123192	MAPK3	5595	nonframeshift insertion	0
R-HSA-879415	vi19.11447526	PRKCSH	5589	nonframeshift deletion	0
R-HSA-879415	vi22.21867418	MAPK1	5594	nonframeshift insertion	0
R-HSA-879415	vi19.11447529	PRKCSH	5589	nonframeshift deletion	0
R-HSA-879415	vi16.30123171	MAPK3	5595	frameshift insertion	0
R-HSA-879415	vi16.30123172	MAPK3	5595	frameshift insertion	0
R-HSA-879415	vi19.11447528	PRKCSH	5589	nonframeshift insertion	0
R-HSA-879415	vi19.11447525	PRKCSH	5589	nonframeshift insertion	0
R-HSA-879415	vi19.11447531	PRKCSH	5589	nonframeshift insertion	0
R-HSA-879415	vi13.30461373	HMGB1	3146	nonframeshift deletion	0
R-HSA-879415	vi16.30123192	MAPK3	5595	nonframeshift insertion	0
R-HSA-881907	vi22.21867418	MAPK1	5594	nonframeshift insertion	0
R-HSA-881907	vi16.30123171	MAPK3	5595	frameshift insertion	0
R-HSA-881907	vi16.30123172	MAPK3	5595	frameshift insertion	0
R-HSA-881907	vi16.30123192	MAPK3	5595	nonframeshift insertion	0
R-HSA-8853659	vi17.39745289	GRB7	2886	frameshift deletion	0
R-HSA-8853659	vi13.109783949	IRS2	8660	nonframeshift insertion	0
R-HSA-8853659	vi20.54610428	DOK5	55816	stopgain	2
R-HSA-77075	vi5.87394448	CCNH	902	stopgain	0
R-HSA-77075	rs11572913	GTF2H3	2967	startloss	3
R-HSA-879518	vi11.75162710	SLCO2B1	11309	nonframeshift deletion	0
R-HSA-879518	vi12.21222355	SLCO1B1	10599	stopgain	2
R-HSA-8852405	rs61734381	MST1R	4486	stopgain	1
R-HSA-8852405	vi3.49903265	MST1R	4486	frameshift deletion	0
R-HSA-73942	vi11.43889822	ALKBH3	221120	frameshift deletion	0
R-HSA-73942	rs11000217	ASCC1	51008	stopgain	0
R-HSA-73943	vi11.43889822	ALKBH3	221120	frameshift deletion	0
R-HSA-73943	rs11000217	ASCC1	51008	stopgain	0
R-HSA-75109	vi7.15387520	AGMO	392636	frameshift insertion	0
R-HSA-75109	vi2.222695268	MOGAT1	116255	frameshift deletion	0
R-HSA-8848021	vi5.139848488	NRG2	9542	nonframeshift deletion	0
R-HSA-8848021	vi17.4672921	PELP1	27043	nonframeshift insertion	0
R-HSA-8848021	vi5.140042926	NRG2	9542	nonframeshift insertion	0
R-HSA-8848021	vi19.4328758	STAP2	55620	stopgain	1
R-HSA-8848021	vi12.124911720	UBC	7316	frameshift insertion	0
R-HSA-8848021	vi17.4672238	PELP1	27043	nonframeshift deletion	0
R-HSA-8848021	vi12.40278008	LRRK2	120892	nonframeshift insertion	0
R-HSA-8848021	vi5.140042946	NRG2	9542	nonframeshift insertion	0
R-HSA-8848021	vi8.31640283	NRG1	3084	nonframeshift insertion	0
R-HSA-8849474	vi19.4328758	STAP2	55620	stopgain	1
R-HSA-5357956	vi12.124911720	UBC	7316	frameshift insertion	0
R-HSA-5357956	vi1.149944731	OTUD7B	56957	nonframeshift deletion	0
R-HSA-5358346	vi11.9091462	SCUBE2	57758	nonframeshift deletion	0
R-HSA-5358346	vi12.124911720	UBC	7316	frameshift insertion	0
R-HSA-5362768	vi12.124911720	UBC	7316	frameshift insertion	0
R-HSA-73893	vi18.54269588	POLI	11201	nonframeshift deletion	0
R-HSA-73893	vi12.124911720	UBC	7316	frameshift insertion	0
R-HSA-73893	vi3.39094008	WDR48	57599	nonframeshift deletion	0
R-HSA-73893	vi18.54277832	POLI	11201	stopgain	1
R-HSA-73893	vi11.57560385	UBE2L6	9246	nonframeshift deletion	0
R-HSA-75815	vi12.124911720	UBC	7316	frameshift insertion	0
R-HSA-8849469	vi12.124911720	UBC	7316	frameshift insertion	0
R-HSA-8852276	vi12.124911720	UBC	7316	frameshift insertion	0
R-HSA-8852276	vi2.219250503	TUBA4A	7277	frameshift insertion	0
R-HSA-8852276	vi14.102084852	HSP90AA1	3320	nonframeshift deletion	0
R-HSA-8854050	vi12.124911720	UBC	7316	frameshift insertion	0
R-HSA-75035	rs556405813	CHEK1	1111	stopgain	1
R-HSA-73614	vi9.131530507	UCK1	83549	stopgain	2
R-HSA-804914	vi5.128966198	SLC27A6	28965	frameshift deletion	0
R-HSA-73843	vi7.18027345	PRPS1L1	221823	frameshift deletion	0
R-HSA-844615	vi1.159062697	AIM2	9447	frameshift deletion	0
R-HSA-8862803	vi19.36141122	CAPNS1	826	nonframeshift insertion	0
R-HSA-8862803	vi9.128258517	GOLGA2	2801	nonframeshift deletion	0
R-HSA-8862803	vi5.126832741	LMNB1	4001	nonframeshift insertion	0
R-HSA-8862803	vi1.223712873	CAPN2	824	frameshift insertion	0
R-HSA-72764	vi16.11915673	GSPT1	2935	nonframeshift insertion	0
R-HSA-72764	vi3.40462029	RPL14	9045	nonframeshift insertion	0
R-HSA-72764	vi3.51993837	RPL29	6159	nonframeshift insertion	0
R-HSA-72764	vi16.11915674	GSPT1	2935	nonframeshift deletion	0
R-HSA-72764	vi3.51993843	RPL29	6159	nonframeshift insertion	0
R-HSA-72764	vi3.51993838	RPL29	6159	nonframeshift deletion	0
R-HSA-72764	vi14.46651435	RPL10L	140801	nonframeshift deletion	0
R-HSA-72764	rs201456427	RPL10L	140801	startloss	4
R-HSA-5358493	vi1.101021725	DPH5	51611	frameshift deletion	0
