# Supplementary material for: Biological Pathways Associated With the Development of Pulmonary Toxicities in Mesothelioma Patients Treated With Radical Hemithoracic Radiation Therapy: A Preliminary Study
Source: Front Oncol. 2021 Dec 22;11:784081. doi: 10.3389/fonc.2021.784081 (PMC8728021; doi:10.3389/fonc.2021.784081)
Supplement: Supplementary file 7 [file Table_6.xlsx]

## Sheet: Sheet1
Supplemantary Table S3c
DB_ID	rsID	Gene Symbol	ENTREZID	Exonic Function	Prediction
R-HSA-75035	vi5.138289539	CDC25C	995	nonsynonymous SNV	5
R-HSA-75035	rs143869974	CDC25C	995	nonsynonymous SNV	3
R-HSA-75035	vi11.125643840	CHEK1	1111	nonsynonymous SNV	1
R-HSA-75035	rs562855683	WEE1	7465	nonsynonymous SNV	1
R-HSA-75035	vi11.9575939	WEE1	7465	nonsynonymous SNV	2
R-HSA-75035	rs556405813	CHEK1	1111	stopgain	1
R-HSA-75035	vi22.28725099	CHEK2	11200	nonsynonymous SNV	4
R-HSA-75035	rs151038182	YWHAB	7529	nonsynonymous SNV	2
R-HSA-75035	rs750823367	WEE1	7465	nonsynonymous SNV	5
R-HSA-75035	vi5.138329618	CDC25C	995	nonsynonymous SNV	5
R-HSA-75035	vi5.138286026	CDC25C	995	nonsynonymous SNV	4
R-HSA-8849469	vi11.72696618	ARAP1	116985	nonsynonymous SNV	1
R-HSA-8849469	rs186890321	ARAP1	116985	nonsynonymous SNV	3
R-HSA-8849469	rs757424929	PTK6	5753	nonsynonymous SNV	1
R-HSA-8849469	rs771790145	ARAP1	116985	nonsynonymous SNV	1
R-HSA-202403	vi6.32642660	HLA-DQA1	3117	nonsynonymous SNV	2
R-HSA-202403	rs1142323	HLA-DQA1	3117	nonsynonymous SNV	1
R-HSA-202403	rs707949	HLA-DQA1	3117	nonsynonymous SNV	2
R-HSA-202403	rs707962	HLA-DQA1	3117	nonsynonymous SNV	1
R-HSA-202403	rs1049107	HLA-DQB1	3119	nonsynonymous SNV	1
R-HSA-202403	rs1130432	HLA-DQB1	3119	nonsynonymous SNV	1
R-HSA-202403	vi6.32664851	HLA-DQB1	3119	nonsynonymous SNV	1
R-HSA-202403	rs1049083	HLA-DQB1	3119	nonsynonymous SNV	2
R-HSA-202403	vi6.32664917	HLA-DQB1	3119	nonsynonymous SNV	2
R-HSA-202403	vi6.32665004	HLA-DQB1	3119	nonsynonymous SNV	3
R-HSA-202403	vi6.32664824	HLA-DQB1	3119	nonsynonymous SNV	1
R-HSA-202403	vi6.32757848	HLA-DQB2	3120	nonsynonymous SNV	2
R-HSA-202403	rs9269959	HLA-DRB1	3123	nonsynonymous SNV	1
R-HSA-202403	rs78916069	HLA-DRB1	3123	nonsynonymous SNV	1
R-HSA-202403	rs9269744	HLA-DRB1	3123	nonsynonymous SNV	1
R-HSA-202403	rs9269958	HLA-DRB1	3123	stopgain	1
R-HSA-202403	rs9269941	HLA-DRB1	3123	nonsynonymous SNV	1
R-HSA-202403	vi6.32584172	HLA-DRB1	3123	nonsynonymous SNV	1
R-HSA-202403	vi6.32584180	HLA-DRB1	3123	nonsynonymous SNV	2
R-HSA-202403	rs1064592	HLA-DRB1	3123	nonsynonymous SNV	1
R-HSA-202403	rs17882583	HLA-DRB1	3123	nonsynonymous SNV	2
R-HSA-202403	rs1059582	HLA-DRB1	3123	nonsynonymous SNV	5
R-HSA-202403	vi6.32584298	HLA-DRB1	3123	nonsynonymous SNV	1
R-HSA-202403	rs1136756	HLA-DRB1	3123	nonsynonymous SNV	2
R-HSA-202403	rs9269956	HLA-DRB1	3123	nonsynonymous SNV	1
R-HSA-202403	rs17882663	HLA-DRB1	3123	nonsynonymous SNV	2
R-HSA-202403	vi6.32584364	HLA-DRB1	3123	stopgain	1
R-HSA-202403	rs201614260	HLA-DRB1	3123	nonsynonymous SNV	2
R-HSA-202403	rs148093782	HLA-DRB1	3123	nonsynonymous SNV	3
R-HSA-202403	vi6.32589709	HLA-DRB1	3123	nonsynonymous SNV	1
R-HSA-202403	rs199514452	HLA-DRB1	3123	nonsynonymous SNV	2
R-HSA-202403	rs1136881	HLA-DRB1	3123	nonsynonymous SNV	3
R-HSA-202403	vi6.32530183	HLA-DRB5	3127	nonsynonymous SNV	1
R-HSA-202403	rs72508462	HLA-DRB5	3127	nonsynonymous SNV	2
R-HSA-202403	vi6.32530184	HLA-DRB5	3127	nonsynonymous SNV	1
R-HSA-202403	vi6.32530185	HLA-DRB5	3127	nonsynonymous SNV	1
R-HSA-202403	rs41547217	HLA-DRB5	3127	nonsynonymous SNV	1
R-HSA-202403	vi6.32530191	HLA-DRB5	3127	nonsynonymous SNV	1
R-HSA-202403	vi6.32530194	HLA-DRB5	3127	nonsynonymous SNV	1
R-HSA-202403	rs41548618	HLA-DRB5	3127	nonsynonymous SNV	2
R-HSA-202403	rs41562816	HLA-DRB5	3127	nonsynonymous SNV	4
R-HSA-202403	rs115817940	HLA-DRB5	3127	nonsynonymous SNV	1
R-HSA-202403	rs138927633	HLA-DRB5	3127	nonsynonymous SNV	1
R-HSA-202403	vi2.233204655	INPP5D	3635	nonsynonymous SNV	1
R-HSA-202403	vi2.53892888	PSME4	23198	nonsynonymous SNV	1
R-HSA-202403	vi1.117033900	CD101	9398	nonsynonymous SNV	2
R-HSA-202403	rs9277348	HLA-DPB1	3115	nonsynonymous SNV	1
R-HSA-202403	vi6.33085181	HLA-DPB1	3115	nonsynonymous SNV	1
R-HSA-202403	rs11551421	HLA-DPB1	3115	nonsynonymous SNV	1
R-HSA-202403	vi6.33080825	HLA-DPB1	3115	nonsynonymous SNV	1
R-HSA-202403	rs1042153	HLA-DPB1	3115	nonsynonymous SNV	1
R-HSA-202403	vi6.32664911	HLA-DQB1	3119	nonsynonymous SNV	2
R-HSA-202403	rs41552812	HLA-DQB1	3119	nonsynonymous SNV	1
R-HSA-202403	rs41542812	HLA-DQB1	3119	nonsynonymous SNV	1
R-HSA-202403	vi6.32758976	HLA-DQB2	3120	nonsynonymous SNV	2
R-HSA-202403	rs17424145	HLA-DRB1	3123	nonsynonymous SNV	1
R-HSA-202403	vi6.32522099	HLA-DRB5	3127	nonsynonymous SNV	1
R-HSA-202403	rs1136744	HLA-DRB5	3127	nonsynonymous SNV	3
R-HSA-202403	rs4907	PSMB3	5691	nonsynonymous SNV	1
R-HSA-202403	rs40610	PSMD6	9861	nonsynonymous SNV	1
R-HSA-202403	vi20.1135227	PSMF1	9491	nonsynonymous SNV	1
R-HSA-202403	vi6.33085204	HLA-DPB1	3115	nonsynonymous SNV	2
R-HSA-202403	rs7708	HLA-DQA1	3117	.	1
R-HSA-202403	rs17879599	HLA-DRB1	3123	nonsynonymous SNV	1
R-HSA-202403	rs29029549	HLA-DRB1	3123	nonsynonymous SNV	1
R-HSA-202403	rs1059586	HLA-DRB1	3123	nonsynonymous SNV	1
R-HSA-202403	vi6.32584222	HLA-DRB1	3123	nonsynonymous SNV	1
R-HSA-202403	rs200809587	HLA-DRB1	3123	nonsynonymous SNV	2
R-HSA-202403	vi6.32530166	HLA-DRB5	3127	nonsynonymous SNV	1
R-HSA-202403	vi6.32530128	HLA-DRB5	3127	stopgain	1
R-HSA-202403	rs111541713	HLA-DRB5	3127	nonsynonymous SNV	5
R-HSA-202403	vi6.32521954	HLA-DRB5	3127	stopgain	1
R-HSA-202403	rs1064595	HLA-DRB5	3127	nonsynonymous SNV	4
R-HSA-202403	rs112906420	HLA-DRB5	3127	nonsynonymous SNV	2
R-HSA-202403	rs17433849	HLA-DRB5	3127	nonsynonymous SNV	1
R-HSA-202403	vi6.32522163	HLA-DRB5	3127	stopgain	1
R-HSA-202403	rs201788268	HLA-DRB5	3127	.	1
R-HSA-202403	vi6.32522018	HLA-DRB5	3127	nonsynonymous SNV	1
R-HSA-202403	rs17405212	HLA-DRB5	3127	nonsynonymous SNV	2
R-HSA-202403	rs41541218	HLA-DRB5	3127	nonsynonymous SNV	1
R-HSA-202403	rs241419	PSMB9	5698	nonsynonymous SNV	4
R-HSA-202403	vi12.121915890	PSMD9	5715	nonsynonymous SNV	2
R-HSA-202403	rs41269905	PTPRC	5788	nonsynonymous SNV	2
R-HSA-202403	rs1142332	HLA-DQA1	3117	nonsynonymous SNV	2
R-HSA-202403	rs3208105	HLA-DQA1	3117	nonsynonymous SNV	1
R-HSA-202403	rs9272698	HLA-DQA1	3117	nonsynonymous SNV	1
R-HSA-202403	rs3207985	HLA-DQA1	3117	nonsynonymous SNV	1
R-HSA-202403	vi6.32641452	HLA-DQA1	3117	nonsynonymous SNV	1
R-HSA-202403	rs1142331	HLA-DQA1	3117	nonsynonymous SNV	2
R-HSA-202403	rs12722061	HLA-DQA1	3117	nonsynonymous SNV	1
R-HSA-202403	vi6.32641435	HLA-DQA1	3117	nonsynonymous SNV	3
R-HSA-202403	rs1063322	HLA-DQB1	3119	nonsynonymous SNV	1
R-HSA-202403	rs767838657	HLA-DQB1	3119	nonsynonymous SNV	2
R-HSA-202403	vi6.32664993	HLA-DQB1	3119	nonsynonymous SNV	3
R-HSA-202403	rs3891176	HLA-DQB1	3119	nonsynonymous SNV	1
R-HSA-202403	vi6.32589642	HLA-DRB1	3123	.	1
R-HSA-202403	rs1059576	HLA-DRB5	3127	nonsynonymous SNV	4
R-HSA-202403	rs201046358	HLA-DRB5	3127	stopgain	1
R-HSA-202403	vi6.32519647	HLA-DRB5	3127	nonsynonymous SNV	2
R-HSA-202403	vi6.32519649	HLA-DRB5	3127	stopgain	1
R-HSA-202403	rs199925298	HLA-DRB5	3127	nonsynonymous SNV	1
R-HSA-202403	rs179363896	IKBKG	8517	nonsynonymous SNV	4
R-HSA-202403	rs4603	PSMB4	5692	nonsynonymous SNV	3
R-HSA-202403	rs2071543	PSMB8	5696	nonsynonymous SNV	1
R-HSA-202403	rs11545169	PSMD2	5708	nonsynonymous SNV	1
R-HSA-202403	rs12037217	BCL10	8915	nonsynonymous SNV	1
R-HSA-202403	rs3753058	CD3G	917	nonsynonymous SNV	3
R-HSA-202403	rs1288488255	HLA-DQB2	3120	nonsynonymous SNV	4
R-HSA-202403	vi18.26151854	PSMA8	143471	nonsynonymous SNV	1
R-HSA-202403	vi22.39968118	GRAP2	9402	nonsynonymous SNV	2
R-HSA-202403	vi6.32661978	HLA-DQB1	3119	nonsynonymous SNV	1
R-HSA-202403	vi6.32664911	HLA-DQB1	3119	nonsynonymous SNV	1
R-HSA-202403	rs756519999	HLA-DRB1	3123	.	1
R-HSA-202403	rs36044702	HLA-DRB1	3123	nonsynonymous SNV	5
R-HSA-202403	rs2308775	HLA-DRB1	3123	nonsynonymous SNV	5
R-HSA-202403	rs34624872	HLA-DRB1	3123	nonsynonymous SNV	1
R-HSA-202403	rs33936261	HLA-DRB1	3123	nonsynonymous SNV	1
R-HSA-202403	rs199873800	HLA-DRB1	3123	nonsynonymous SNV	1
R-HSA-202403	rs149081991	PIK3R2	5296	nonsynonymous SNV	1
R-HSA-202403	vi20.1164437	PSMF1	9491	nonsynonymous SNV	7
R-HSA-202403	vi6.32522159	HLA-DRB5	3127	nonsynonymous SNV	2
R-HSA-202403	rs79606458	HLA-DRB5	3127	nonsynonymous SNV	4
R-HSA-202403	rs192498095	HLA-DRB5	3127	nonsynonymous SNV	2
R-HSA-202403	rs146966122	HLA-DRB5	3127	nonsynonymous SNV	1
R-HSA-202403	rs139583918	HLA-DRB5	3127	nonsynonymous SNV	3
R-HSA-202403	vi16.28986819	LAT	27040	nonsynonymous SNV	1
R-HSA-202403	rs61759893	RELA	5970	nonsynonymous SNV	3
R-HSA-202403	rs3188043	HLA-DQA1	3117	nonsynonymous SNV	1
R-HSA-202403	vi6.32664972	HLA-DQB1	3119	nonsynonymous SNV	4
R-HSA-202403	rs17879995	HLA-DRB1	3123	nonsynonymous SNV	5
R-HSA-202403	vi6.32584310	HLA-DRB1	3123	nonsynonymous SNV	2
R-HSA-202403	vi6.32584262	HLA-DRB1	3123	nonsynonymous SNV	3
R-HSA-202403	rs200079869	HLA-DRB1	3123	.	1
R-HSA-202403	rs56158521	HLA-DRB1	3123	nonsynonymous SNV	4
R-HSA-202403	rs35260594	PSMD5	5711	nonsynonymous SNV	2
R-HSA-202403	rs151078858	PTPRJ	5795	nonsynonymous SNV	2
R-HSA-202403	rs2230801	RIPK2	8767	nonsynonymous SNV	1
R-HSA-202403	rs71549220	HLA-DRB5	3127	nonsynonymous SNV	1
R-HSA-202403	rs137863146	HLA-DRB5	3127	nonsynonymous SNV	1
R-HSA-202403	rs17885382	HLA-DRB1	3123	nonsynonymous SNV	2
R-HSA-202403	vi6.32584303	HLA-DRB1	3123	nonsynonymous SNV	2
R-HSA-202403	rs142204283	HLA-DRB5	3127	nonsynonymous SNV	3
R-HSA-202403	rs201370957	PIK3R2	5296	nonsynonymous SNV	4
R-HSA-202403	vi1.151264021	PSMD4	5710	nonsynonymous SNV	5
R-HSA-202403	rs1059584	HLA-DRB1	3123	nonsynonymous SNV	4
R-HSA-202403	rs200581589	HLA-DRB5	3127	nonsynonymous SNV	2
R-HSA-202403	vi6.32522160	HLA-DRB5	3127	stopgain	1
R-HSA-202403	rs201056052	HLA-DRB5	3127	nonsynonymous SNV	1
R-HSA-202403	rs764193822	FYB1	2533	nonsynonymous SNV	3
R-HSA-202403	vi6.32584314	HLA-DRB1	3123	nonsynonymous SNV	1
R-HSA-202403	rs184278615	HLA-DRB5	3127	nonsynonymous SNV	3
R-HSA-202403	rs200298678	HLA-DRB5	3127	nonsynonymous SNV	1
R-HSA-202403	vi6.32522106	HLA-DRB5	3127	nonsynonymous SNV	1
R-HSA-202403	rs140580884	HLA-DRB5	3127	nonsynonymous SNV	3
R-HSA-202403	rs150479833	HLA-DRB5	3127	nonsynonymous SNV	2
R-HSA-202403	vi6.32522058	HLA-DRB5	3127	nonsynonymous SNV	1
R-HSA-202403	vi10.87931071	PTEN	5728	nonsynonymous SNV	6
R-HSA-202403	rs112024745	HLA-DRB5	3127	nonsynonymous SNV	2
R-HSA-202403	rs115417906	HLA-DRB5	3127	nonsynonymous SNV	2
R-HSA-202403	rs201469165	HLA-DRB5	3127	nonsynonymous SNV	3
R-HSA-202403	rs115793818	HLA-DQB2	3120	nonsynonymous SNV	4
R-HSA-202403	rs145586726	HLA-DRB5	3127	nonsynonymous SNV	2
R-HSA-202403	vi6.32522018	HLA-DRB5	3127	nonsynonymous SNV	2
R-HSA-202403	rs13320485	NCK1	4690	nonsynonymous SNV	2
R-HSA-202403	rs17103147	PSMA6	5687	nonsynonymous SNV	1
R-HSA-202403	vi3.184301893	PSMD2	5708	nonsynonymous SNV	1
R-HSA-202403	rs34248572	CD101	9398	nonsynonymous SNV	3
R-HSA-202403	rs754935006	CD247	919	nonsynonymous SNV	1
R-HSA-202403	vi5.157241666	ITK	3702	nonsynonymous SNV	1
R-HSA-202403	rs150332181	PSMA8	143471	nonsynonymous SNV	5
R-HSA-202403	vi6.32581788	HLA-DRB1	3123	nonsynonymous SNV	4
R-HSA-202403	rs149556654	PSMD9	5715	nonsynonymous SNV	4
R-HSA-202403	rs371042116	CD101	9398	nonsynonymous SNV	3
R-HSA-202403	rs142908883	HLA-DRB5	3127	nonsynonymous SNV	1
R-HSA-202403	rs41551116	HLA-DRB5	3127	nonsynonymous SNV	3
R-HSA-202403	rs41545413	HLA-DRB5	3127	nonsynonymous SNV	1
R-HSA-202403	vi5.170253135	LCP2	3937	nonsynonymous SNV	4
R-HSA-202403	rs11543947	PSMB5	5693	nonsynonymous SNV	2
R-HSA-202403	rs33996649	PTPN22	26191	nonsynonymous SNV	2
R-HSA-202403	vi19.38374714	PSMD8	5714	nonsynonymous SNV	2
R-HSA-202403	rs9274397	HLA-DQB1	3119	nonsynonymous SNV	1
R-HSA-202403	rs1130381	HLA-DQB1	3119	nonsynonymous SNV	2
R-HSA-202403	rs17879702	HLA-DRB1	3123	nonsynonymous SNV	2
R-HSA-202403	rs114772012	PSMB8	5696	nonsynonymous SNV	3
R-HSA-202403	rs770191941	PSMD13	5719	nonsynonymous SNV	2
R-HSA-202403	vi17.4797698	PSMB6	5694	nonsynonymous SNV	1
R-HSA-202403	rs201685625	PSMD12	5718	nonsynonymous SNV	2
R-HSA-202403	rs767706112	INPP5D	3635	.	1
R-HSA-202403	rs149750260	NCK1	4690	nonsynonymous SNV	2
R-HSA-202403	rs760358798	PSMD9	5715	nonsynonymous SNV	1
R-HSA-202403	rs41544112	HLA-DQB1	3119	nonsynonymous SNV	1
R-HSA-202403	rs759922021	PRKCQ	5588	nonsynonymous SNV	2
R-HSA-202403	vi1.117034075	CD101	9398	nonsynonymous SNV	2
R-HSA-202403	vi1.117013543	CD101	9398	nonsynonymous SNV	3
R-HSA-202403	vi16.28984911	LAT	27040	nonsynonymous SNV	1
R-HSA-202403	vi1.198752607	PTPRC	5788	nonsynonymous SNV	1
R-HSA-202403	rs12722018	HLA-DPB1	3115	nonsynonymous SNV	1
R-HSA-202403	rs4151060	BTRC	8945	nonsynonymous SNV	2
R-HSA-202403	rs138218083	CD4	920	nonsynonymous SNV	5
R-HSA-202403	vi19.45517761	VASP	7408	nonsynonymous SNV	5
R-HSA-202403	rs78645734	PSME4	23198	nonsynonymous SNV	1
R-HSA-202403	rs769054769	PIK3R2	5296	nonsynonymous SNV	5
R-HSA-202403	rs145067819	PSMB9	5698	nonsynonymous SNV	3
R-HSA-202403	rs11547829	NCK1	4690	nonsynonymous SNV	3
R-HSA-202403	rs188317269	NFKB1	4790	.	1
R-HSA-202403	vi2.233206711	INPP5D	3635	.	2
R-HSA-202403	rs113345820	PSMD5	5711	nonsynonymous SNV	2
R-HSA-202403	viX.48686113	WAS	7454	nonsynonymous SNV	4
R-HSA-202403	rs200248759	HLA-DRB5	3127	nonsynonymous SNV	1
R-HSA-202403	rs150281816	NFKB1	4790	nonsynonymous SNV	7
R-HSA-202403	vi7.96486315	SEM1	7979	nonsynonymous SNV	1
R-HSA-202403	vi11.118340545	CD3D	915	nonsynonymous SNV	2
R-HSA-202403	vi2.97735320	ZAP70	7535	nonsynonymous SNV	8
R-HSA-202403	rs530139598	PSMD2	5708	nonsynonymous SNV	2
R-HSA-202403	rs142064799	PSME4	23198	nonsynonymous SNV	1
R-HSA-202403	rs41545012	HLA-DQA1	3117	nonsynonymous SNV	2
R-HSA-202403	vi3.138656210	PIK3CB	5291	nonsynonymous SNV	9
R-HSA-202403	rs200531350	PTPRC	5788	nonsynonymous SNV	1
R-HSA-202424	vi6.32642660	HLA-DQA1	3117	nonsynonymous SNV	2
R-HSA-202424	rs1142323	HLA-DQA1	3117	nonsynonymous SNV	1
R-HSA-202424	rs707949	HLA-DQA1	3117	nonsynonymous SNV	2
R-HSA-202424	rs707962	HLA-DQA1	3117	nonsynonymous SNV	1
R-HSA-202424	rs1049107	HLA-DQB1	3119	nonsynonymous SNV	1
R-HSA-202424	rs1130432	HLA-DQB1	3119	nonsynonymous SNV	1
R-HSA-202424	vi6.32664851	HLA-DQB1	3119	nonsynonymous SNV	1
R-HSA-202424	rs1049083	HLA-DQB1	3119	nonsynonymous SNV	2
R-HSA-202424	vi6.32664917	HLA-DQB1	3119	nonsynonymous SNV	2
R-HSA-202424	vi6.32665004	HLA-DQB1	3119	nonsynonymous SNV	3
R-HSA-202424	vi6.32664824	HLA-DQB1	3119	nonsynonymous SNV	1
R-HSA-202424	vi6.32757848	HLA-DQB2	3120	nonsynonymous SNV	2
R-HSA-202424	rs9269959	HLA-DRB1	3123	nonsynonymous SNV	1
R-HSA-202424	rs78916069	HLA-DRB1	3123	nonsynonymous SNV	1
R-HSA-202424	rs9269744	HLA-DRB1	3123	nonsynonymous SNV	1
R-HSA-202424	rs9269958	HLA-DRB1	3123	stopgain	1
R-HSA-202424	rs9269941	HLA-DRB1	3123	nonsynonymous SNV	1
R-HSA-202424	vi6.32584172	HLA-DRB1	3123	nonsynonymous SNV	1
R-HSA-202424	vi6.32584180	HLA-DRB1	3123	nonsynonymous SNV	2
R-HSA-202424	rs1064592	HLA-DRB1	3123	nonsynonymous SNV	1
R-HSA-202424	rs17882583	HLA-DRB1	3123	nonsynonymous SNV	2
R-HSA-202424	rs1059582	HLA-DRB1	3123	nonsynonymous SNV	5
R-HSA-202424	vi6.32584298	HLA-DRB1	3123	nonsynonymous SNV	1
R-HSA-202424	rs1136756	HLA-DRB1	3123	nonsynonymous SNV	2
R-HSA-202424	rs9269956	HLA-DRB1	3123	nonsynonymous SNV	1
R-HSA-202424	rs17882663	HLA-DRB1	3123	nonsynonymous SNV	2
R-HSA-202424	vi6.32584364	HLA-DRB1	3123	stopgain	1
R-HSA-202424	rs201614260	HLA-DRB1	3123	nonsynonymous SNV	2
R-HSA-202424	rs148093782	HLA-DRB1	3123	nonsynonymous SNV	3
R-HSA-202424	vi6.32589709	HLA-DRB1	3123	nonsynonymous SNV	1
R-HSA-202424	rs199514452	HLA-DRB1	3123	nonsynonymous SNV	2
R-HSA-202424	rs1136881	HLA-DRB1	3123	nonsynonymous SNV	3
R-HSA-202424	vi6.32530183	HLA-DRB5	3127	nonsynonymous SNV	1
R-HSA-202424	rs72508462	HLA-DRB5	3127	nonsynonymous SNV	2
R-HSA-202424	vi6.32530184	HLA-DRB5	3127	nonsynonymous SNV	1
R-HSA-202424	vi6.32530185	HLA-DRB5	3127	nonsynonymous SNV	1
R-HSA-202424	rs41547217	HLA-DRB5	3127	nonsynonymous SNV	1
R-HSA-202424	vi6.32530191	HLA-DRB5	3127	nonsynonymous SNV	1
R-HSA-202424	vi6.32530194	HLA-DRB5	3127	nonsynonymous SNV	1
R-HSA-202424	rs41548618	HLA-DRB5	3127	nonsynonymous SNV	2
R-HSA-202424	rs41562816	HLA-DRB5	3127	nonsynonymous SNV	4
R-HSA-202424	rs115817940	HLA-DRB5	3127	nonsynonymous SNV	1
R-HSA-202424	rs138927633	HLA-DRB5	3127	nonsynonymous SNV	1
R-HSA-202424	vi2.233204655	INPP5D	3635	nonsynonymous SNV	1
R-HSA-202424	vi2.53892888	PSME4	23198	nonsynonymous SNV	1
R-HSA-202424	rs9277348	HLA-DPB1	3115	nonsynonymous SNV	1
R-HSA-202424	vi6.33085181	HLA-DPB1	3115	nonsynonymous SNV	1
R-HSA-202424	rs11551421	HLA-DPB1	3115	nonsynonymous SNV	1
R-HSA-202424	vi6.33080825	HLA-DPB1	3115	nonsynonymous SNV	1
R-HSA-202424	rs1042153	HLA-DPB1	3115	nonsynonymous SNV	1
R-HSA-202424	vi6.32664911	HLA-DQB1	3119	nonsynonymous SNV	2
R-HSA-202424	rs41552812	HLA-DQB1	3119	nonsynonymous SNV	1
R-HSA-202424	rs41542812	HLA-DQB1	3119	nonsynonymous SNV	1
R-HSA-202424	vi6.32758976	HLA-DQB2	3120	nonsynonymous SNV	2
R-HSA-202424	rs17424145	HLA-DRB1	3123	nonsynonymous SNV	1
R-HSA-202424	vi6.32522099	HLA-DRB5	3127	nonsynonymous SNV	1
R-HSA-202424	rs1136744	HLA-DRB5	3127	nonsynonymous SNV	3
R-HSA-202424	rs4907	PSMB3	5691	nonsynonymous SNV	1
R-HSA-202424	rs40610	PSMD6	9861	nonsynonymous SNV	1
R-HSA-202424	vi20.1135227	PSMF1	9491	nonsynonymous SNV	1
R-HSA-202424	vi6.33085204	HLA-DPB1	3115	nonsynonymous SNV	2
R-HSA-202424	rs7708	HLA-DQA1	3117	.	1
R-HSA-202424	rs17879599	HLA-DRB1	3123	nonsynonymous SNV	1
R-HSA-202424	rs29029549	HLA-DRB1	3123	nonsynonymous SNV	1
R-HSA-202424	rs1059586	HLA-DRB1	3123	nonsynonymous SNV	1
R-HSA-202424	vi6.32584222	HLA-DRB1	3123	nonsynonymous SNV	1
R-HSA-202424	rs200809587	HLA-DRB1	3123	nonsynonymous SNV	2
R-HSA-202424	vi6.32530166	HLA-DRB5	3127	nonsynonymous SNV	1
R-HSA-202424	vi6.32530128	HLA-DRB5	3127	stopgain	1
R-HSA-202424	rs111541713	HLA-DRB5	3127	nonsynonymous SNV	5
R-HSA-202424	vi6.32521954	HLA-DRB5	3127	stopgain	1
R-HSA-202424	rs1064595	HLA-DRB5	3127	nonsynonymous SNV	4
R-HSA-202424	rs112906420	HLA-DRB5	3127	nonsynonymous SNV	2
R-HSA-202424	rs17433849	HLA-DRB5	3127	nonsynonymous SNV	1
R-HSA-202424	vi6.32522163	HLA-DRB5	3127	stopgain	1
R-HSA-202424	rs201788268	HLA-DRB5	3127	.	1
R-HSA-202424	vi6.32522018	HLA-DRB5	3127	nonsynonymous SNV	1
R-HSA-202424	rs17405212	HLA-DRB5	3127	nonsynonymous SNV	2
R-HSA-202424	rs41541218	HLA-DRB5	3127	nonsynonymous SNV	1
R-HSA-202424	rs241419	PSMB9	5698	nonsynonymous SNV	4
R-HSA-202424	vi12.121915890	PSMD9	5715	nonsynonymous SNV	2
R-HSA-202424	rs1142332	HLA-DQA1	3117	nonsynonymous SNV	2
R-HSA-202424	rs3208105	HLA-DQA1	3117	nonsynonymous SNV	1
R-HSA-202424	rs9272698	HLA-DQA1	3117	nonsynonymous SNV	1
R-HSA-202424	rs3207985	HLA-DQA1	3117	nonsynonymous SNV	1
R-HSA-202424	vi6.32641452	HLA-DQA1	3117	nonsynonymous SNV	1
R-HSA-202424	rs1142331	HLA-DQA1	3117	nonsynonymous SNV	2
R-HSA-202424	rs12722061	HLA-DQA1	3117	nonsynonymous SNV	1
R-HSA-202424	vi6.32641435	HLA-DQA1	3117	nonsynonymous SNV	3
R-HSA-202424	rs1063322	HLA-DQB1	3119	nonsynonymous SNV	1
R-HSA-202424	rs767838657	HLA-DQB1	3119	nonsynonymous SNV	2
R-HSA-202424	vi6.32664993	HLA-DQB1	3119	nonsynonymous SNV	3
R-HSA-202424	rs3891176	HLA-DQB1	3119	nonsynonymous SNV	1
R-HSA-202424	vi6.32589642	HLA-DRB1	3123	.	1
R-HSA-202424	rs1059576	HLA-DRB5	3127	nonsynonymous SNV	4
R-HSA-202424	rs201046358	HLA-DRB5	3127	stopgain	1
R-HSA-202424	vi6.32519647	HLA-DRB5	3127	nonsynonymous SNV	2
R-HSA-202424	vi6.32519649	HLA-DRB5	3127	stopgain	1
R-HSA-202424	rs199925298	HLA-DRB5	3127	nonsynonymous SNV	1
R-HSA-202424	rs179363896	IKBKG	8517	nonsynonymous SNV	4
R-HSA-202424	rs4603	PSMB4	5692	nonsynonymous SNV	3
R-HSA-202424	rs2071543	PSMB8	5696	nonsynonymous SNV	1
R-HSA-202424	rs11545169	PSMD2	5708	nonsynonymous SNV	1
R-HSA-202424	rs12037217	BCL10	8915	nonsynonymous SNV	1
R-HSA-202424	rs3753058	CD3G	917	nonsynonymous SNV	3
R-HSA-202424	rs1288488255	HLA-DQB2	3120	nonsynonymous SNV	4
R-HSA-202424	vi18.26151854	PSMA8	143471	nonsynonymous SNV	1
R-HSA-202424	vi6.32661978	HLA-DQB1	3119	nonsynonymous SNV	1
R-HSA-202424	vi6.32664911	HLA-DQB1	3119	nonsynonymous SNV	1
R-HSA-202424	rs756519999	HLA-DRB1	3123	.	1
R-HSA-202424	rs36044702	HLA-DRB1	3123	nonsynonymous SNV	5
R-HSA-202424	rs2308775	HLA-DRB1	3123	nonsynonymous SNV	5
R-HSA-202424	rs34624872	HLA-DRB1	3123	nonsynonymous SNV	1
R-HSA-202424	rs33936261	HLA-DRB1	3123	nonsynonymous SNV	1
R-HSA-202424	rs199873800	HLA-DRB1	3123	nonsynonymous SNV	1
R-HSA-202424	rs149081991	PIK3R2	5296	nonsynonymous SNV	1
R-HSA-202424	vi20.1164437	PSMF1	9491	nonsynonymous SNV	7
R-HSA-202424	vi6.32522159	HLA-DRB5	3127	nonsynonymous SNV	2
R-HSA-202424	rs79606458	HLA-DRB5	3127	nonsynonymous SNV	4
R-HSA-202424	rs192498095	HLA-DRB5	3127	nonsynonymous SNV	2
R-HSA-202424	rs146966122	HLA-DRB5	3127	nonsynonymous SNV	1
R-HSA-202424	rs139583918	HLA-DRB5	3127	nonsynonymous SNV	3
R-HSA-202424	rs61759893	RELA	5970	nonsynonymous SNV	3
R-HSA-202424	rs3188043	HLA-DQA1	3117	nonsynonymous SNV	1
R-HSA-202424	vi6.32664972	HLA-DQB1	3119	nonsynonymous SNV	4
R-HSA-202424	rs17879995	HLA-DRB1	3123	nonsynonymous SNV	5
R-HSA-202424	vi6.32584310	HLA-DRB1	3123	nonsynonymous SNV	2
R-HSA-202424	vi6.32584262	HLA-DRB1	3123	nonsynonymous SNV	3
R-HSA-202424	rs200079869	HLA-DRB1	3123	.	1
R-HSA-202424	rs56158521	HLA-DRB1	3123	nonsynonymous SNV	4
R-HSA-202424	rs35260594	PSMD5	5711	nonsynonymous SNV	2
R-HSA-202424	rs2230801	RIPK2	8767	nonsynonymous SNV	1
R-HSA-202424	rs71549220	HLA-DRB5	3127	nonsynonymous SNV	1
R-HSA-202424	rs137863146	HLA-DRB5	3127	nonsynonymous SNV	1
R-HSA-202424	rs17885382	HLA-DRB1	3123	nonsynonymous SNV	2
R-HSA-202424	vi6.32584303	HLA-DRB1	3123	nonsynonymous SNV	2
R-HSA-202424	rs142204283	HLA-DRB5	3127	nonsynonymous SNV	3
R-HSA-202424	rs201370957	PIK3R2	5296	nonsynonymous SNV	4
R-HSA-202424	vi1.151264021	PSMD4	5710	nonsynonymous SNV	5
R-HSA-202424	rs1059584	HLA-DRB1	3123	nonsynonymous SNV	4
R-HSA-202424	rs200581589	HLA-DRB5	3127	nonsynonymous SNV	2
R-HSA-202424	vi6.32522160	HLA-DRB5	3127	stopgain	1
R-HSA-202424	rs201056052	HLA-DRB5	3127	nonsynonymous SNV	1
R-HSA-202424	vi6.32584314	HLA-DRB1	3123	nonsynonymous SNV	1
R-HSA-202424	rs184278615	HLA-DRB5	3127	nonsynonymous SNV	3
R-HSA-202424	rs200298678	HLA-DRB5	3127	nonsynonymous SNV	1
R-HSA-202424	vi6.32522106	HLA-DRB5	3127	nonsynonymous SNV	1
R-HSA-202424	rs140580884	HLA-DRB5	3127	nonsynonymous SNV	3
R-HSA-202424	rs150479833	HLA-DRB5	3127	nonsynonymous SNV	2
R-HSA-202424	vi6.32522058	HLA-DRB5	3127	nonsynonymous SNV	1
R-HSA-202424	vi10.87931071	PTEN	5728	nonsynonymous SNV	6
R-HSA-202424	rs112024745	HLA-DRB5	3127	nonsynonymous SNV	2
R-HSA-202424	rs115417906	HLA-DRB5	3127	nonsynonymous SNV	2
R-HSA-202424	rs201469165	HLA-DRB5	3127	nonsynonymous SNV	3
R-HSA-202424	rs115793818	HLA-DQB2	3120	nonsynonymous SNV	4
R-HSA-202424	rs145586726	HLA-DRB5	3127	nonsynonymous SNV	2
R-HSA-202424	vi6.32522018	HLA-DRB5	3127	nonsynonymous SNV	2
R-HSA-202424	rs17103147	PSMA6	5687	nonsynonymous SNV	1
R-HSA-202424	vi3.184301893	PSMD2	5708	nonsynonymous SNV	1
R-HSA-202424	rs754935006	CD247	919	nonsynonymous SNV	1
R-HSA-202424	rs150332181	PSMA8	143471	nonsynonymous SNV	5
R-HSA-202424	vi6.32581788	HLA-DRB1	3123	nonsynonymous SNV	4
R-HSA-202424	rs149556654	PSMD9	5715	nonsynonymous SNV	4
R-HSA-202424	rs142908883	HLA-DRB5	3127	nonsynonymous SNV	1
R-HSA-202424	rs41551116	HLA-DRB5	3127	nonsynonymous SNV	3
R-HSA-202424	rs41545413	HLA-DRB5	3127	nonsynonymous SNV	1
R-HSA-202424	rs11543947	PSMB5	5693	nonsynonymous SNV	2
R-HSA-202424	vi19.38374714	PSMD8	5714	nonsynonymous SNV	2
R-HSA-202424	rs9274397	HLA-DQB1	3119	nonsynonymous SNV	1
R-HSA-202424	rs1130381	HLA-DQB1	3119	nonsynonymous SNV	2
R-HSA-202424	rs17879702	HLA-DRB1	3123	nonsynonymous SNV	2
R-HSA-202424	rs114772012	PSMB8	5696	nonsynonymous SNV	3
R-HSA-202424	rs770191941	PSMD13	5719	nonsynonymous SNV	2
R-HSA-202424	vi17.4797698	PSMB6	5694	nonsynonymous SNV	1
R-HSA-202424	rs201685625	PSMD12	5718	nonsynonymous SNV	2
R-HSA-202424	rs767706112	INPP5D	3635	.	1
R-HSA-202424	rs760358798	PSMD9	5715	nonsynonymous SNV	1
R-HSA-202424	rs41544112	HLA-DQB1	3119	nonsynonymous SNV	1
R-HSA-202424	rs759922021	PRKCQ	5588	nonsynonymous SNV	2
R-HSA-202424	rs12722018	HLA-DPB1	3115	nonsynonymous SNV	1
R-HSA-202424	rs4151060	BTRC	8945	nonsynonymous SNV	2
R-HSA-202424	rs138218083	CD4	920	nonsynonymous SNV	5
R-HSA-202424	rs78645734	PSME4	23198	nonsynonymous SNV	1
R-HSA-202424	rs769054769	PIK3R2	5296	nonsynonymous SNV	5
R-HSA-202424	rs145067819	PSMB9	5698	nonsynonymous SNV	3
R-HSA-202424	rs188317269	NFKB1	4790	.	1
R-HSA-202424	vi2.233206711	INPP5D	3635	.	2
R-HSA-202424	rs113345820	PSMD5	5711	nonsynonymous SNV	2
R-HSA-202424	rs200248759	HLA-DRB5	3127	nonsynonymous SNV	1
R-HSA-202424	rs150281816	NFKB1	4790	nonsynonymous SNV	7
R-HSA-202424	vi7.96486315	SEM1	7979	nonsynonymous SNV	1
R-HSA-202424	vi11.118340545	CD3D	915	nonsynonymous SNV	2
R-HSA-202424	rs530139598	PSMD2	5708	nonsynonymous SNV	2
R-HSA-202424	rs142064799	PSME4	23198	nonsynonymous SNV	1
R-HSA-202424	rs41545012	HLA-DQA1	3117	nonsynonymous SNV	2
R-HSA-202424	vi3.138656210	PIK3CB	5291	nonsynonymous SNV	9
R-HSA-202427	vi6.32642660	HLA-DQA1	3117	nonsynonymous SNV	2
R-HSA-202427	rs1142323	HLA-DQA1	3117	nonsynonymous SNV	1
R-HSA-202427	rs707949	HLA-DQA1	3117	nonsynonymous SNV	2
R-HSA-202427	rs707962	HLA-DQA1	3117	nonsynonymous SNV	1
R-HSA-202427	rs1049107	HLA-DQB1	3119	nonsynonymous SNV	1
R-HSA-202427	rs1130432	HLA-DQB1	3119	nonsynonymous SNV	1
R-HSA-202427	vi6.32664851	HLA-DQB1	3119	nonsynonymous SNV	1
R-HSA-202427	rs1049083	HLA-DQB1	3119	nonsynonymous SNV	2
R-HSA-202427	vi6.32664917	HLA-DQB1	3119	nonsynonymous SNV	2
R-HSA-202427	vi6.32665004	HLA-DQB1	3119	nonsynonymous SNV	3
R-HSA-202427	vi6.32664824	HLA-DQB1	3119	nonsynonymous SNV	1
R-HSA-202427	vi6.32757848	HLA-DQB2	3120	nonsynonymous SNV	2
R-HSA-202427	rs9269959	HLA-DRB1	3123	nonsynonymous SNV	1
R-HSA-202427	rs78916069	HLA-DRB1	3123	nonsynonymous SNV	1
R-HSA-202427	rs9269744	HLA-DRB1	3123	nonsynonymous SNV	1
R-HSA-202427	rs9269958	HLA-DRB1	3123	stopgain	1
R-HSA-202427	rs9269941	HLA-DRB1	3123	nonsynonymous SNV	1
R-HSA-202427	vi6.32584172	HLA-DRB1	3123	nonsynonymous SNV	1
R-HSA-202427	vi6.32584180	HLA-DRB1	3123	nonsynonymous SNV	2
R-HSA-202427	rs1064592	HLA-DRB1	3123	nonsynonymous SNV	1
R-HSA-202427	rs17882583	HLA-DRB1	3123	nonsynonymous SNV	2
R-HSA-202427	rs1059582	HLA-DRB1	3123	nonsynonymous SNV	5
R-HSA-202427	vi6.32584298	HLA-DRB1	3123	nonsynonymous SNV	1
R-HSA-202427	rs1136756	HLA-DRB1	3123	nonsynonymous SNV	2
R-HSA-202427	rs9269956	HLA-DRB1	3123	nonsynonymous SNV	1
R-HSA-202427	rs17882663	HLA-DRB1	3123	nonsynonymous SNV	2
R-HSA-202427	vi6.32584364	HLA-DRB1	3123	stopgain	1
R-HSA-202427	rs201614260	HLA-DRB1	3123	nonsynonymous SNV	2
R-HSA-202427	rs148093782	HLA-DRB1	3123	nonsynonymous SNV	3
R-HSA-202427	vi6.32589709	HLA-DRB1	3123	nonsynonymous SNV	1
R-HSA-202427	rs199514452	HLA-DRB1	3123	nonsynonymous SNV	2
R-HSA-202427	rs1136881	HLA-DRB1	3123	nonsynonymous SNV	3
R-HSA-202427	vi6.32530183	HLA-DRB5	3127	nonsynonymous SNV	1
R-HSA-202427	rs72508462	HLA-DRB5	3127	nonsynonymous SNV	2
R-HSA-202427	vi6.32530184	HLA-DRB5	3127	nonsynonymous SNV	1
R-HSA-202427	vi6.32530185	HLA-DRB5	3127	nonsynonymous SNV	1
R-HSA-202427	rs41547217	HLA-DRB5	3127	nonsynonymous SNV	1
R-HSA-202427	vi6.32530191	HLA-DRB5	3127	nonsynonymous SNV	1
R-HSA-202427	vi6.32530194	HLA-DRB5	3127	nonsynonymous SNV	1
R-HSA-202427	rs41548618	HLA-DRB5	3127	nonsynonymous SNV	2
R-HSA-202427	rs41562816	HLA-DRB5	3127	nonsynonymous SNV	4
R-HSA-202427	rs115817940	HLA-DRB5	3127	nonsynonymous SNV	1
R-HSA-202427	rs138927633	HLA-DRB5	3127	nonsynonymous SNV	1
R-HSA-202427	rs9277348	HLA-DPB1	3115	nonsynonymous SNV	1
R-HSA-202427	vi6.33085181	HLA-DPB1	3115	nonsynonymous SNV	1
R-HSA-202427	rs11551421	HLA-DPB1	3115	nonsynonymous SNV	1
R-HSA-202427	vi6.33080825	HLA-DPB1	3115	nonsynonymous SNV	1
R-HSA-202427	rs1042153	HLA-DPB1	3115	nonsynonymous SNV	1
R-HSA-202427	vi6.32664911	HLA-DQB1	3119	nonsynonymous SNV	2
R-HSA-202427	rs41552812	HLA-DQB1	3119	nonsynonymous SNV	1
R-HSA-202427	rs41542812	HLA-DQB1	3119	nonsynonymous SNV	1
R-HSA-202427	vi6.32758976	HLA-DQB2	3120	nonsynonymous SNV	2
R-HSA-202427	rs17424145	HLA-DRB1	3123	nonsynonymous SNV	1
R-HSA-202427	vi6.32522099	HLA-DRB5	3127	nonsynonymous SNV	1
R-HSA-202427	rs1136744	HLA-DRB5	3127	nonsynonymous SNV	3
R-HSA-202427	vi6.33085204	HLA-DPB1	3115	nonsynonymous SNV	2
R-HSA-202427	rs7708	HLA-DQA1	3117	.	1
R-HSA-202427	rs17879599	HLA-DRB1	3123	nonsynonymous SNV	1
R-HSA-202427	rs29029549	HLA-DRB1	3123	nonsynonymous SNV	1
R-HSA-202427	rs1059586	HLA-DRB1	3123	nonsynonymous SNV	1
R-HSA-202427	vi6.32584222	HLA-DRB1	3123	nonsynonymous SNV	1
R-HSA-202427	rs200809587	HLA-DRB1	3123	nonsynonymous SNV	2
R-HSA-202427	vi6.32530166	HLA-DRB5	3127	nonsynonymous SNV	1
R-HSA-202427	vi6.32530128	HLA-DRB5	3127	stopgain	1
R-HSA-202427	rs111541713	HLA-DRB5	3127	nonsynonymous SNV	5
R-HSA-202427	vi6.32521954	HLA-DRB5	3127	stopgain	1
R-HSA-202427	rs1064595	HLA-DRB5	3127	nonsynonymous SNV	4
R-HSA-202427	rs112906420	HLA-DRB5	3127	nonsynonymous SNV	2
R-HSA-202427	rs17433849	HLA-DRB5	3127	nonsynonymous SNV	1
R-HSA-202427	vi6.32522163	HLA-DRB5	3127	stopgain	1
R-HSA-202427	rs201788268	HLA-DRB5	3127	.	1
R-HSA-202427	vi6.32522018	HLA-DRB5	3127	nonsynonymous SNV	1
R-HSA-202427	rs17405212	HLA-DRB5	3127	nonsynonymous SNV	2
R-HSA-202427	rs41541218	HLA-DRB5	3127	nonsynonymous SNV	1
R-HSA-202427	rs41269905	PTPRC	5788	nonsynonymous SNV	2
R-HSA-202427	rs1142332	HLA-DQA1	3117	nonsynonymous SNV	2
R-HSA-202427	rs3208105	HLA-DQA1	3117	nonsynonymous SNV	1
R-HSA-202427	rs9272698	HLA-DQA1	3117	nonsynonymous SNV	1
R-HSA-202427	rs3207985	HLA-DQA1	3117	nonsynonymous SNV	1
R-HSA-202427	vi6.32641452	HLA-DQA1	3117	nonsynonymous SNV	1
R-HSA-202427	rs1142331	HLA-DQA1	3117	nonsynonymous SNV	2
R-HSA-202427	rs12722061	HLA-DQA1	3117	nonsynonymous SNV	1
R-HSA-202427	vi6.32641435	HLA-DQA1	3117	nonsynonymous SNV	3
R-HSA-202427	rs1063322	HLA-DQB1	3119	nonsynonymous SNV	1
R-HSA-202427	rs767838657	HLA-DQB1	3119	nonsynonymous SNV	2
R-HSA-202427	vi6.32664993	HLA-DQB1	3119	nonsynonymous SNV	3
R-HSA-202427	rs3891176	HLA-DQB1	3119	nonsynonymous SNV	1
R-HSA-202427	vi6.32589642	HLA-DRB1	3123	.	1
R-HSA-202427	rs1059576	HLA-DRB5	3127	nonsynonymous SNV	4
R-HSA-202427	rs201046358	HLA-DRB5	3127	stopgain	1
R-HSA-202427	vi6.32519647	HLA-DRB5	3127	nonsynonymous SNV	2
R-HSA-202427	vi6.32519649	HLA-DRB5	3127	stopgain	1
R-HSA-202427	rs199925298	HLA-DRB5	3127	nonsynonymous SNV	1
R-HSA-202427	rs3753058	CD3G	917	nonsynonymous SNV	3
R-HSA-202427	rs1288488255	HLA-DQB2	3120	nonsynonymous SNV	4
R-HSA-202427	vi6.32661978	HLA-DQB1	3119	nonsynonymous SNV	1
R-HSA-202427	vi6.32664911	HLA-DQB1	3119	nonsynonymous SNV	1
R-HSA-202427	rs756519999	HLA-DRB1	3123	.	1
R-HSA-202427	rs36044702	HLA-DRB1	3123	nonsynonymous SNV	5
R-HSA-202427	rs2308775	HLA-DRB1	3123	nonsynonymous SNV	5
R-HSA-202427	rs34624872	HLA-DRB1	3123	nonsynonymous SNV	1
R-HSA-202427	rs33936261	HLA-DRB1	3123	nonsynonymous SNV	1
R-HSA-202427	rs199873800	HLA-DRB1	3123	nonsynonymous SNV	1
R-HSA-202427	vi6.32522159	HLA-DRB5	3127	nonsynonymous SNV	2
R-HSA-202427	rs79606458	HLA-DRB5	3127	nonsynonymous SNV	4
R-HSA-202427	rs192498095	HLA-DRB5	3127	nonsynonymous SNV	2
R-HSA-202427	rs146966122	HLA-DRB5	3127	nonsynonymous SNV	1
R-HSA-202427	rs139583918	HLA-DRB5	3127	nonsynonymous SNV	3
R-HSA-202427	rs3188043	HLA-DQA1	3117	nonsynonymous SNV	1
R-HSA-202427	vi6.32664972	HLA-DQB1	3119	nonsynonymous SNV	4
R-HSA-202427	rs17879995	HLA-DRB1	3123	nonsynonymous SNV	5
R-HSA-202427	vi6.32584310	HLA-DRB1	3123	nonsynonymous SNV	2
R-HSA-202427	vi6.32584262	HLA-DRB1	3123	nonsynonymous SNV	3
R-HSA-202427	rs200079869	HLA-DRB1	3123	.	1
R-HSA-202427	rs56158521	HLA-DRB1	3123	nonsynonymous SNV	4
R-HSA-202427	rs151078858	PTPRJ	5795	nonsynonymous SNV	2
R-HSA-202427	rs71549220	HLA-DRB5	3127	nonsynonymous SNV	1
R-HSA-202427	rs137863146	HLA-DRB5	3127	nonsynonymous SNV	1
R-HSA-202427	rs17885382	HLA-DRB1	3123	nonsynonymous SNV	2
R-HSA-202427	vi6.32584303	HLA-DRB1	3123	nonsynonymous SNV	2
R-HSA-202427	rs142204283	HLA-DRB5	3127	nonsynonymous SNV	3
R-HSA-202427	rs1059584	HLA-DRB1	3123	nonsynonymous SNV	4
R-HSA-202427	rs200581589	HLA-DRB5	3127	nonsynonymous SNV	2
R-HSA-202427	vi6.32522160	HLA-DRB5	3127	stopgain	1
R-HSA-202427	rs201056052	HLA-DRB5	3127	nonsynonymous SNV	1
R-HSA-202427	vi6.32584314	HLA-DRB1	3123	nonsynonymous SNV	1
R-HSA-202427	rs184278615	HLA-DRB5	3127	nonsynonymous SNV	3
R-HSA-202427	rs200298678	HLA-DRB5	3127	nonsynonymous SNV	1
R-HSA-202427	vi6.32522106	HLA-DRB5	3127	nonsynonymous SNV	1
R-HSA-202427	rs140580884	HLA-DRB5	3127	nonsynonymous SNV	3
R-HSA-202427	rs150479833	HLA-DRB5	3127	nonsynonymous SNV	2
R-HSA-202427	vi6.32522058	HLA-DRB5	3127	nonsynonymous SNV	1
R-HSA-202427	rs112024745	HLA-DRB5	3127	nonsynonymous SNV	2
R-HSA-202427	rs115417906	HLA-DRB5	3127	nonsynonymous SNV	2
R-HSA-202427	rs201469165	HLA-DRB5	3127	nonsynonymous SNV	3
R-HSA-202427	rs115793818	HLA-DQB2	3120	nonsynonymous SNV	4
R-HSA-202427	rs145586726	HLA-DRB5	3127	nonsynonymous SNV	2
R-HSA-202427	vi6.32522018	HLA-DRB5	3127	nonsynonymous SNV	2
R-HSA-202427	rs754935006	CD247	919	nonsynonymous SNV	1
R-HSA-202427	vi6.32581788	HLA-DRB1	3123	nonsynonymous SNV	4
R-HSA-202427	rs142908883	HLA-DRB5	3127	nonsynonymous SNV	1
R-HSA-202427	rs41551116	HLA-DRB5	3127	nonsynonymous SNV	3
R-HSA-202427	rs41545413	HLA-DRB5	3127	nonsynonymous SNV	1
R-HSA-202427	rs33996649	PTPN22	26191	nonsynonymous SNV	2
R-HSA-202427	rs9274397	HLA-DQB1	3119	nonsynonymous SNV	1
R-HSA-202427	rs1130381	HLA-DQB1	3119	nonsynonymous SNV	2
R-HSA-202427	rs17879702	HLA-DRB1	3123	nonsynonymous SNV	2
R-HSA-202427	rs41544112	HLA-DQB1	3119	nonsynonymous SNV	1
R-HSA-202427	vi1.198752607	PTPRC	5788	nonsynonymous SNV	1
R-HSA-202427	rs12722018	HLA-DPB1	3115	nonsynonymous SNV	1
R-HSA-202427	rs138218083	CD4	920	nonsynonymous SNV	5
R-HSA-202427	rs200248759	HLA-DRB5	3127	nonsynonymous SNV	1
R-HSA-202427	vi11.118340545	CD3D	915	nonsynonymous SNV	2
R-HSA-202427	rs41545012	HLA-DQA1	3117	nonsynonymous SNV	2
R-HSA-202427	rs200531350	PTPRC	5788	nonsynonymous SNV	1
R-HSA-202430	vi6.32642660	HLA-DQA1	3117	nonsynonymous SNV	2
R-HSA-202430	rs1142323	HLA-DQA1	3117	nonsynonymous SNV	1
R-HSA-202430	rs707949	HLA-DQA1	3117	nonsynonymous SNV	2
R-HSA-202430	rs707962	HLA-DQA1	3117	nonsynonymous SNV	1
R-HSA-202430	rs1049107	HLA-DQB1	3119	nonsynonymous SNV	1
R-HSA-202430	rs1130432	HLA-DQB1	3119	nonsynonymous SNV	1
R-HSA-202430	vi6.32664851	HLA-DQB1	3119	nonsynonymous SNV	1
R-HSA-202430	rs1049083	HLA-DQB1	3119	nonsynonymous SNV	2
R-HSA-202430	vi6.32664917	HLA-DQB1	3119	nonsynonymous SNV	2
R-HSA-202430	vi6.32665004	HLA-DQB1	3119	nonsynonymous SNV	3
R-HSA-202430	vi6.32664824	HLA-DQB1	3119	nonsynonymous SNV	1
R-HSA-202430	vi6.32757848	HLA-DQB2	3120	nonsynonymous SNV	2
R-HSA-202430	rs9269959	HLA-DRB1	3123	nonsynonymous SNV	1
R-HSA-202430	rs78916069	HLA-DRB1	3123	nonsynonymous SNV	1
R-HSA-202430	rs9269744	HLA-DRB1	3123	nonsynonymous SNV	1
R-HSA-202430	rs9269958	HLA-DRB1	3123	stopgain	1
R-HSA-202430	rs9269941	HLA-DRB1	3123	nonsynonymous SNV	1
R-HSA-202430	vi6.32584172	HLA-DRB1	3123	nonsynonymous SNV	1
R-HSA-202430	vi6.32584180	HLA-DRB1	3123	nonsynonymous SNV	2
R-HSA-202430	rs1064592	HLA-DRB1	3123	nonsynonymous SNV	1
R-HSA-202430	rs17882583	HLA-DRB1	3123	nonsynonymous SNV	2
R-HSA-202430	rs1059582	HLA-DRB1	3123	nonsynonymous SNV	5
R-HSA-202430	vi6.32584298	HLA-DRB1	3123	nonsynonymous SNV	1
R-HSA-202430	rs1136756	HLA-DRB1	3123	nonsynonymous SNV	2
R-HSA-202430	rs9269956	HLA-DRB1	3123	nonsynonymous SNV	1
R-HSA-202430	rs17882663	HLA-DRB1	3123	nonsynonymous SNV	2
R-HSA-202430	vi6.32584364	HLA-DRB1	3123	stopgain	1
R-HSA-202430	rs201614260	HLA-DRB1	3123	nonsynonymous SNV	2
R-HSA-202430	rs148093782	HLA-DRB1	3123	nonsynonymous SNV	3
R-HSA-202430	vi6.32589709	HLA-DRB1	3123	nonsynonymous SNV	1
R-HSA-202430	rs199514452	HLA-DRB1	3123	nonsynonymous SNV	2
R-HSA-202430	rs1136881	HLA-DRB1	3123	nonsynonymous SNV	3
R-HSA-202430	vi6.32530183	HLA-DRB5	3127	nonsynonymous SNV	1
R-HSA-202430	rs72508462	HLA-DRB5	3127	nonsynonymous SNV	2
R-HSA-202430	vi6.32530184	HLA-DRB5	3127	nonsynonymous SNV	1
R-HSA-202430	vi6.32530185	HLA-DRB5	3127	nonsynonymous SNV	1
R-HSA-202430	rs41547217	HLA-DRB5	3127	nonsynonymous SNV	1
R-HSA-202430	vi6.32530191	HLA-DRB5	3127	nonsynonymous SNV	1
R-HSA-202430	vi6.32530194	HLA-DRB5	3127	nonsynonymous SNV	1
R-HSA-202430	rs41548618	HLA-DRB5	3127	nonsynonymous SNV	2
R-HSA-202430	rs41562816	HLA-DRB5	3127	nonsynonymous SNV	4
R-HSA-202430	rs115817940	HLA-DRB5	3127	nonsynonymous SNV	1
R-HSA-202430	rs138927633	HLA-DRB5	3127	nonsynonymous SNV	1
R-HSA-202430	rs9277348	HLA-DPB1	3115	nonsynonymous SNV	1
R-HSA-202430	vi6.33085181	HLA-DPB1	3115	nonsynonymous SNV	1
R-HSA-202430	rs11551421	HLA-DPB1	3115	nonsynonymous SNV	1
R-HSA-202430	vi6.33080825	HLA-DPB1	3115	nonsynonymous SNV	1
R-HSA-202430	rs1042153	HLA-DPB1	3115	nonsynonymous SNV	1
R-HSA-202430	vi6.32664911	HLA-DQB1	3119	nonsynonymous SNV	2
R-HSA-202430	rs41552812	HLA-DQB1	3119	nonsynonymous SNV	1
R-HSA-202430	rs41542812	HLA-DQB1	3119	nonsynonymous SNV	1
R-HSA-202430	vi6.32758976	HLA-DQB2	3120	nonsynonymous SNV	2
R-HSA-202430	rs17424145	HLA-DRB1	3123	nonsynonymous SNV	1
R-HSA-202430	vi6.32522099	HLA-DRB5	3127	nonsynonymous SNV	1
R-HSA-202430	rs1136744	HLA-DRB5	3127	nonsynonymous SNV	3
R-HSA-202430	vi6.33085204	HLA-DPB1	3115	nonsynonymous SNV	2
R-HSA-202430	rs7708	HLA-DQA1	3117	.	1
R-HSA-202430	rs17879599	HLA-DRB1	3123	nonsynonymous SNV	1
R-HSA-202430	rs29029549	HLA-DRB1	3123	nonsynonymous SNV	1
R-HSA-202430	rs1059586	HLA-DRB1	3123	nonsynonymous SNV	1
R-HSA-202430	vi6.32584222	HLA-DRB1	3123	nonsynonymous SNV	1
R-HSA-202430	rs200809587	HLA-DRB1	3123	nonsynonymous SNV	2
R-HSA-202430	vi6.32530166	HLA-DRB5	3127	nonsynonymous SNV	1
R-HSA-202430	vi6.32530128	HLA-DRB5	3127	stopgain	1
R-HSA-202430	rs111541713	HLA-DRB5	3127	nonsynonymous SNV	5
R-HSA-202430	vi6.32521954	HLA-DRB5	3127	stopgain	1
R-HSA-202430	rs1064595	HLA-DRB5	3127	nonsynonymous SNV	4
R-HSA-202430	rs112906420	HLA-DRB5	3127	nonsynonymous SNV	2
R-HSA-202430	rs17433849	HLA-DRB5	3127	nonsynonymous SNV	1
R-HSA-202430	vi6.32522163	HLA-DRB5	3127	stopgain	1
R-HSA-202430	rs201788268	HLA-DRB5	3127	.	1
R-HSA-202430	vi6.32522018	HLA-DRB5	3127	nonsynonymous SNV	1
R-HSA-202430	rs17405212	HLA-DRB5	3127	nonsynonymous SNV	2
R-HSA-202430	rs41541218	HLA-DRB5	3127	nonsynonymous SNV	1
R-HSA-202430	rs1142332	HLA-DQA1	3117	nonsynonymous SNV	2
R-HSA-202430	rs3208105	HLA-DQA1	3117	nonsynonymous SNV	1
R-HSA-202430	rs9272698	HLA-DQA1	3117	nonsynonymous SNV	1
R-HSA-202430	rs3207985	HLA-DQA1	3117	nonsynonymous SNV	1
R-HSA-202430	vi6.32641452	HLA-DQA1	3117	nonsynonymous SNV	1
R-HSA-202430	rs1142331	HLA-DQA1	3117	nonsynonymous SNV	2
R-HSA-202430	rs12722061	HLA-DQA1	3117	nonsynonymous SNV	1
R-HSA-202430	vi6.32641435	HLA-DQA1	3117	nonsynonymous SNV	3
R-HSA-202430	rs1063322	HLA-DQB1	3119	nonsynonymous SNV	1
R-HSA-202430	rs767838657	HLA-DQB1	3119	nonsynonymous SNV	2
R-HSA-202430	vi6.32664993	HLA-DQB1	3119	nonsynonymous SNV	3
R-HSA-202430	rs3891176	HLA-DQB1	3119	nonsynonymous SNV	1
R-HSA-202430	vi6.32589642	HLA-DRB1	3123	.	1
R-HSA-202430	rs1059576	HLA-DRB5	3127	nonsynonymous SNV	4
R-HSA-202430	rs201046358	HLA-DRB5	3127	stopgain	1
R-HSA-202430	vi6.32519647	HLA-DRB5	3127	nonsynonymous SNV	2
R-HSA-202430	vi6.32519649	HLA-DRB5	3127	stopgain	1
R-HSA-202430	rs199925298	HLA-DRB5	3127	nonsynonymous SNV	1
R-HSA-202430	rs3753058	CD3G	917	nonsynonymous SNV	3
R-HSA-202430	rs1288488255	HLA-DQB2	3120	nonsynonymous SNV	4
R-HSA-202430	vi6.32661978	HLA-DQB1	3119	nonsynonymous SNV	1
R-HSA-202430	vi6.32664911	HLA-DQB1	3119	nonsynonymous SNV	1
R-HSA-202430	rs756519999	HLA-DRB1	3123	.	1
R-HSA-202430	rs36044702	HLA-DRB1	3123	nonsynonymous SNV	5
R-HSA-202430	rs2308775	HLA-DRB1	3123	nonsynonymous SNV	5
R-HSA-202430	rs34624872	HLA-DRB1	3123	nonsynonymous SNV	1
R-HSA-202430	rs33936261	HLA-DRB1	3123	nonsynonymous SNV	1
R-HSA-202430	rs199873800	HLA-DRB1	3123	nonsynonymous SNV	1
R-HSA-202430	vi6.32522159	HLA-DRB5	3127	nonsynonymous SNV	2
R-HSA-202430	rs79606458	HLA-DRB5	3127	nonsynonymous SNV	4
R-HSA-202430	rs192498095	HLA-DRB5	3127	nonsynonymous SNV	2
R-HSA-202430	rs146966122	HLA-DRB5	3127	nonsynonymous SNV	1
R-HSA-202430	rs139583918	HLA-DRB5	3127	nonsynonymous SNV	3
R-HSA-202430	rs3188043	HLA-DQA1	3117	nonsynonymous SNV	1
R-HSA-202430	vi6.32664972	HLA-DQB1	3119	nonsynonymous SNV	4
R-HSA-202430	rs17879995	HLA-DRB1	3123	nonsynonymous SNV	5
R-HSA-202430	vi6.32584310	HLA-DRB1	3123	nonsynonymous SNV	2
R-HSA-202430	vi6.32584262	HLA-DRB1	3123	nonsynonymous SNV	3
R-HSA-202430	rs200079869	HLA-DRB1	3123	.	1
R-HSA-202430	rs56158521	HLA-DRB1	3123	nonsynonymous SNV	4
R-HSA-202430	rs71549220	HLA-DRB5	3127	nonsynonymous SNV	1
R-HSA-202430	rs137863146	HLA-DRB5	3127	nonsynonymous SNV	1
R-HSA-202430	rs17885382	HLA-DRB1	3123	nonsynonymous SNV	2
R-HSA-202430	vi6.32584303	HLA-DRB1	3123	nonsynonymous SNV	2
R-HSA-202430	rs142204283	HLA-DRB5	3127	nonsynonymous SNV	3
R-HSA-202430	rs1059584	HLA-DRB1	3123	nonsynonymous SNV	4
R-HSA-202430	rs200581589	HLA-DRB5	3127	nonsynonymous SNV	2
R-HSA-202430	vi6.32522160	HLA-DRB5	3127	stopgain	1
R-HSA-202430	rs201056052	HLA-DRB5	3127	nonsynonymous SNV	1
R-HSA-202430	vi6.32584314	HLA-DRB1	3123	nonsynonymous SNV	1
R-HSA-202430	rs184278615	HLA-DRB5	3127	nonsynonymous SNV	3
R-HSA-202430	rs200298678	HLA-DRB5	3127	nonsynonymous SNV	1
R-HSA-202430	vi6.32522106	HLA-DRB5	3127	nonsynonymous SNV	1
R-HSA-202430	rs140580884	HLA-DRB5	3127	nonsynonymous SNV	3
R-HSA-202430	rs150479833	HLA-DRB5	3127	nonsynonymous SNV	2
R-HSA-202430	vi6.32522058	HLA-DRB5	3127	nonsynonymous SNV	1
R-HSA-202430	rs112024745	HLA-DRB5	3127	nonsynonymous SNV	2
R-HSA-202430	rs115417906	HLA-DRB5	3127	nonsynonymous SNV	2
R-HSA-202430	rs201469165	HLA-DRB5	3127	nonsynonymous SNV	3
R-HSA-202430	rs115793818	HLA-DQB2	3120	nonsynonymous SNV	4
R-HSA-202430	rs145586726	HLA-DRB5	3127	nonsynonymous SNV	2
R-HSA-202430	vi6.32522018	HLA-DRB5	3127	nonsynonymous SNV	2
R-HSA-202430	rs754935006	CD247	919	nonsynonymous SNV	1
R-HSA-202430	vi6.32581788	HLA-DRB1	3123	nonsynonymous SNV	4
R-HSA-202430	rs142908883	HLA-DRB5	3127	nonsynonymous SNV	1
R-HSA-202430	rs41551116	HLA-DRB5	3127	nonsynonymous SNV	3
R-HSA-202430	rs41545413	HLA-DRB5	3127	nonsynonymous SNV	1
R-HSA-202430	rs33996649	PTPN22	26191	nonsynonymous SNV	2
R-HSA-202430	rs9274397	HLA-DQB1	3119	nonsynonymous SNV	1
R-HSA-202430	rs1130381	HLA-DQB1	3119	nonsynonymous SNV	2
R-HSA-202430	rs17879702	HLA-DRB1	3123	nonsynonymous SNV	2
R-HSA-202430	rs41544112	HLA-DQB1	3119	nonsynonymous SNV	1
R-HSA-202430	rs12722018	HLA-DPB1	3115	nonsynonymous SNV	1
R-HSA-202430	rs138218083	CD4	920	nonsynonymous SNV	5
R-HSA-202430	rs200248759	HLA-DRB5	3127	nonsynonymous SNV	1
R-HSA-202430	vi11.118340545	CD3D	915	nonsynonymous SNV	2
R-HSA-202430	vi2.97735320	ZAP70	7535	nonsynonymous SNV	8
R-HSA-202430	rs41545012	HLA-DQA1	3117	nonsynonymous SNV	2
R-HSA-202433	vi6.32642660	HLA-DQA1	3117	nonsynonymous SNV	2
R-HSA-202433	rs1142323	HLA-DQA1	3117	nonsynonymous SNV	1
R-HSA-202433	rs707949	HLA-DQA1	3117	nonsynonymous SNV	2
R-HSA-202433	rs707962	HLA-DQA1	3117	nonsynonymous SNV	1
R-HSA-202433	rs1049107	HLA-DQB1	3119	nonsynonymous SNV	1
R-HSA-202433	rs1130432	HLA-DQB1	3119	nonsynonymous SNV	1
R-HSA-202433	vi6.32664851	HLA-DQB1	3119	nonsynonymous SNV	1
R-HSA-202433	rs1049083	HLA-DQB1	3119	nonsynonymous SNV	2
R-HSA-202433	vi6.32664917	HLA-DQB1	3119	nonsynonymous SNV	2
R-HSA-202433	vi6.32665004	HLA-DQB1	3119	nonsynonymous SNV	3
R-HSA-202433	vi6.32664824	HLA-DQB1	3119	nonsynonymous SNV	1
R-HSA-202433	vi6.32757848	HLA-DQB2	3120	nonsynonymous SNV	2
R-HSA-202433	rs9269959	HLA-DRB1	3123	nonsynonymous SNV	1
R-HSA-202433	rs78916069	HLA-DRB1	3123	nonsynonymous SNV	1
R-HSA-202433	rs9269744	HLA-DRB1	3123	nonsynonymous SNV	1
R-HSA-202433	rs9269958	HLA-DRB1	3123	stopgain	1
R-HSA-202433	rs9269941	HLA-DRB1	3123	nonsynonymous SNV	1
R-HSA-202433	vi6.32584172	HLA-DRB1	3123	nonsynonymous SNV	1
R-HSA-202433	vi6.32584180	HLA-DRB1	3123	nonsynonymous SNV	2
R-HSA-202433	rs1064592	HLA-DRB1	3123	nonsynonymous SNV	1
R-HSA-202433	rs17882583	HLA-DRB1	3123	nonsynonymous SNV	2
R-HSA-202433	rs1059582	HLA-DRB1	3123	nonsynonymous SNV	5
R-HSA-202433	vi6.32584298	HLA-DRB1	3123	nonsynonymous SNV	1
R-HSA-202433	rs1136756	HLA-DRB1	3123	nonsynonymous SNV	2
R-HSA-202433	rs9269956	HLA-DRB1	3123	nonsynonymous SNV	1
R-HSA-202433	rs17882663	HLA-DRB1	3123	nonsynonymous SNV	2
R-HSA-202433	vi6.32584364	HLA-DRB1	3123	stopgain	1
R-HSA-202433	rs201614260	HLA-DRB1	3123	nonsynonymous SNV	2
R-HSA-202433	rs148093782	HLA-DRB1	3123	nonsynonymous SNV	3
R-HSA-202433	vi6.32589709	HLA-DRB1	3123	nonsynonymous SNV	1
R-HSA-202433	rs199514452	HLA-DRB1	3123	nonsynonymous SNV	2
R-HSA-202433	rs1136881	HLA-DRB1	3123	nonsynonymous SNV	3
R-HSA-202433	vi6.32530183	HLA-DRB5	3127	nonsynonymous SNV	1
R-HSA-202433	rs72508462	HLA-DRB5	3127	nonsynonymous SNV	2
R-HSA-202433	vi6.32530184	HLA-DRB5	3127	nonsynonymous SNV	1
R-HSA-202433	vi6.32530185	HLA-DRB5	3127	nonsynonymous SNV	1
R-HSA-202433	rs41547217	HLA-DRB5	3127	nonsynonymous SNV	1
R-HSA-202433	vi6.32530191	HLA-DRB5	3127	nonsynonymous SNV	1
R-HSA-202433	vi6.32530194	HLA-DRB5	3127	nonsynonymous SNV	1
R-HSA-202433	rs41548618	HLA-DRB5	3127	nonsynonymous SNV	2
R-HSA-202433	rs41562816	HLA-DRB5	3127	nonsynonymous SNV	4
R-HSA-202433	rs115817940	HLA-DRB5	3127	nonsynonymous SNV	1
R-HSA-202433	rs138927633	HLA-DRB5	3127	nonsynonymous SNV	1
R-HSA-202433	vi1.117033900	CD101	9398	nonsynonymous SNV	2
R-HSA-202433	rs9277348	HLA-DPB1	3115	nonsynonymous SNV	1
R-HSA-202433	vi6.33085181	HLA-DPB1	3115	nonsynonymous SNV	1
R-HSA-202433	rs11551421	HLA-DPB1	3115	nonsynonymous SNV	1
R-HSA-202433	vi6.33080825	HLA-DPB1	3115	nonsynonymous SNV	1
R-HSA-202433	rs1042153	HLA-DPB1	3115	nonsynonymous SNV	1
R-HSA-202433	vi6.32664911	HLA-DQB1	3119	nonsynonymous SNV	2
R-HSA-202433	rs41552812	HLA-DQB1	3119	nonsynonymous SNV	1
R-HSA-202433	rs41542812	HLA-DQB1	3119	nonsynonymous SNV	1
R-HSA-202433	vi6.32758976	HLA-DQB2	3120	nonsynonymous SNV	2
R-HSA-202433	rs17424145	HLA-DRB1	3123	nonsynonymous SNV	1
R-HSA-202433	vi6.32522099	HLA-DRB5	3127	nonsynonymous SNV	1
R-HSA-202433	rs1136744	HLA-DRB5	3127	nonsynonymous SNV	3
R-HSA-202433	vi6.33085204	HLA-DPB1	3115	nonsynonymous SNV	2
R-HSA-202433	rs7708	HLA-DQA1	3117	.	1
R-HSA-202433	rs17879599	HLA-DRB1	3123	nonsynonymous SNV	1
R-HSA-202433	rs29029549	HLA-DRB1	3123	nonsynonymous SNV	1
R-HSA-202433	rs1059586	HLA-DRB1	3123	nonsynonymous SNV	1
R-HSA-202433	vi6.32584222	HLA-DRB1	3123	nonsynonymous SNV	1
R-HSA-202433	rs200809587	HLA-DRB1	3123	nonsynonymous SNV	2
R-HSA-202433	vi6.32530166	HLA-DRB5	3127	nonsynonymous SNV	1
R-HSA-202433	vi6.32530128	HLA-DRB5	3127	stopgain	1
R-HSA-202433	rs111541713	HLA-DRB5	3127	nonsynonymous SNV	5
R-HSA-202433	vi6.32521954	HLA-DRB5	3127	stopgain	1
R-HSA-202433	rs1064595	HLA-DRB5	3127	nonsynonymous SNV	4
R-HSA-202433	rs112906420	HLA-DRB5	3127	nonsynonymous SNV	2
R-HSA-202433	rs17433849	HLA-DRB5	3127	nonsynonymous SNV	1
R-HSA-202433	vi6.32522163	HLA-DRB5	3127	stopgain	1
R-HSA-202433	rs201788268	HLA-DRB5	3127	.	1
R-HSA-202433	vi6.32522018	HLA-DRB5	3127	nonsynonymous SNV	1
R-HSA-202433	rs17405212	HLA-DRB5	3127	nonsynonymous SNV	2
R-HSA-202433	rs41541218	HLA-DRB5	3127	nonsynonymous SNV	1
R-HSA-202433	rs1142332	HLA-DQA1	3117	nonsynonymous SNV	2
R-HSA-202433	rs3208105	HLA-DQA1	3117	nonsynonymous SNV	1
R-HSA-202433	rs9272698	HLA-DQA1	3117	nonsynonymous SNV	1
R-HSA-202433	rs3207985	HLA-DQA1	3117	nonsynonymous SNV	1
R-HSA-202433	vi6.32641452	HLA-DQA1	3117	nonsynonymous SNV	1
R-HSA-202433	rs1142331	HLA-DQA1	3117	nonsynonymous SNV	2
R-HSA-202433	rs12722061	HLA-DQA1	3117	nonsynonymous SNV	1
R-HSA-202433	vi6.32641435	HLA-DQA1	3117	nonsynonymous SNV	3
R-HSA-202433	rs1063322	HLA-DQB1	3119	nonsynonymous SNV	1
R-HSA-202433	rs767838657	HLA-DQB1	3119	nonsynonymous SNV	2
R-HSA-202433	vi6.32664993	HLA-DQB1	3119	nonsynonymous SNV	3
R-HSA-202433	rs3891176	HLA-DQB1	3119	nonsynonymous SNV	1
R-HSA-202433	vi6.32589642	HLA-DRB1	3123	.	1
R-HSA-202433	rs1059576	HLA-DRB5	3127	nonsynonymous SNV	4
R-HSA-202433	rs201046358	HLA-DRB5	3127	stopgain	1
R-HSA-202433	vi6.32519647	HLA-DRB5	3127	nonsynonymous SNV	2
R-HSA-202433	vi6.32519649	HLA-DRB5	3127	stopgain	1
R-HSA-202433	rs199925298	HLA-DRB5	3127	nonsynonymous SNV	1
R-HSA-202433	rs3753058	CD3G	917	nonsynonymous SNV	3
R-HSA-202433	rs1288488255	HLA-DQB2	3120	nonsynonymous SNV	4
R-HSA-202433	vi22.39968118	GRAP2	9402	nonsynonymous SNV	2
R-HSA-202433	vi6.32661978	HLA-DQB1	3119	nonsynonymous SNV	1
R-HSA-202433	vi6.32664911	HLA-DQB1	3119	nonsynonymous SNV	1
R-HSA-202433	rs756519999	HLA-DRB1	3123	.	1
R-HSA-202433	rs36044702	HLA-DRB1	3123	nonsynonymous SNV	5
R-HSA-202433	rs2308775	HLA-DRB1	3123	nonsynonymous SNV	5
R-HSA-202433	rs34624872	HLA-DRB1	3123	nonsynonymous SNV	1
R-HSA-202433	rs33936261	HLA-DRB1	3123	nonsynonymous SNV	1
R-HSA-202433	rs199873800	HLA-DRB1	3123	nonsynonymous SNV	1
R-HSA-202433	vi6.32522159	HLA-DRB5	3127	nonsynonymous SNV	2
R-HSA-202433	rs79606458	HLA-DRB5	3127	nonsynonymous SNV	4
R-HSA-202433	rs192498095	HLA-DRB5	3127	nonsynonymous SNV	2
R-HSA-202433	rs146966122	HLA-DRB5	3127	nonsynonymous SNV	1
R-HSA-202433	rs139583918	HLA-DRB5	3127	nonsynonymous SNV	3
R-HSA-202433	vi16.28986819	LAT	27040	nonsynonymous SNV	1
R-HSA-202433	rs3188043	HLA-DQA1	3117	nonsynonymous SNV	1
R-HSA-202433	vi6.32664972	HLA-DQB1	3119	nonsynonymous SNV	4
R-HSA-202433	rs17879995	HLA-DRB1	3123	nonsynonymous SNV	5
R-HSA-202433	vi6.32584310	HLA-DRB1	3123	nonsynonymous SNV	2
R-HSA-202433	vi6.32584262	HLA-DRB1	3123	nonsynonymous SNV	3
R-HSA-202433	rs200079869	HLA-DRB1	3123	.	1
R-HSA-202433	rs56158521	HLA-DRB1	3123	nonsynonymous SNV	4
R-HSA-202433	rs71549220	HLA-DRB5	3127	nonsynonymous SNV	1
R-HSA-202433	rs137863146	HLA-DRB5	3127	nonsynonymous SNV	1
R-HSA-202433	rs17885382	HLA-DRB1	3123	nonsynonymous SNV	2
R-HSA-202433	vi6.32584303	HLA-DRB1	3123	nonsynonymous SNV	2
R-HSA-202433	rs142204283	HLA-DRB5	3127	nonsynonymous SNV	3
R-HSA-202433	rs1059584	HLA-DRB1	3123	nonsynonymous SNV	4
R-HSA-202433	rs200581589	HLA-DRB5	3127	nonsynonymous SNV	2
R-HSA-202433	vi6.32522160	HLA-DRB5	3127	stopgain	1
R-HSA-202433	rs201056052	HLA-DRB5	3127	nonsynonymous SNV	1
R-HSA-202433	rs764193822	FYB1	2533	nonsynonymous SNV	3
R-HSA-202433	vi6.32584314	HLA-DRB1	3123	nonsynonymous SNV	1
R-HSA-202433	rs184278615	HLA-DRB5	3127	nonsynonymous SNV	3
R-HSA-202433	rs200298678	HLA-DRB5	3127	nonsynonymous SNV	1
R-HSA-202433	vi6.32522106	HLA-DRB5	3127	nonsynonymous SNV	1
R-HSA-202433	rs140580884	HLA-DRB5	3127	nonsynonymous SNV	3
R-HSA-202433	rs150479833	HLA-DRB5	3127	nonsynonymous SNV	2
R-HSA-202433	vi6.32522058	HLA-DRB5	3127	nonsynonymous SNV	1
R-HSA-202433	rs112024745	HLA-DRB5	3127	nonsynonymous SNV	2
R-HSA-202433	rs115417906	HLA-DRB5	3127	nonsynonymous SNV	2
R-HSA-202433	rs201469165	HLA-DRB5	3127	nonsynonymous SNV	3
R-HSA-202433	rs115793818	HLA-DQB2	3120	nonsynonymous SNV	4
R-HSA-202433	rs145586726	HLA-DRB5	3127	nonsynonymous SNV	2
R-HSA-202433	vi6.32522018	HLA-DRB5	3127	nonsynonymous SNV	2
R-HSA-202433	rs13320485	NCK1	4690	nonsynonymous SNV	2
R-HSA-202433	rs34248572	CD101	9398	nonsynonymous SNV	3
R-HSA-202433	rs754935006	CD247	919	nonsynonymous SNV	1
R-HSA-202433	vi5.157241666	ITK	3702	nonsynonymous SNV	1
R-HSA-202433	vi6.32581788	HLA-DRB1	3123	nonsynonymous SNV	4
R-HSA-202433	rs371042116	CD101	9398	nonsynonymous SNV	3
R-HSA-202433	rs142908883	HLA-DRB5	3127	nonsynonymous SNV	1
R-HSA-202433	rs41551116	HLA-DRB5	3127	nonsynonymous SNV	3
R-HSA-202433	rs41545413	HLA-DRB5	3127	nonsynonymous SNV	1
R-HSA-202433	vi5.170253135	LCP2	3937	nonsynonymous SNV	4
R-HSA-202433	rs9274397	HLA-DQB1	3119	nonsynonymous SNV	1
R-HSA-202433	rs1130381	HLA-DQB1	3119	nonsynonymous SNV	2
R-HSA-202433	rs17879702	HLA-DRB1	3123	nonsynonymous SNV	2
R-HSA-202433	rs149750260	NCK1	4690	nonsynonymous SNV	2
R-HSA-202433	rs41544112	HLA-DQB1	3119	nonsynonymous SNV	1
R-HSA-202433	vi1.117034075	CD101	9398	nonsynonymous SNV	2
R-HSA-202433	vi1.117013543	CD101	9398	nonsynonymous SNV	3
R-HSA-202433	vi16.28984911	LAT	27040	nonsynonymous SNV	1
R-HSA-202433	rs12722018	HLA-DPB1	3115	nonsynonymous SNV	1
R-HSA-202433	rs138218083	CD4	920	nonsynonymous SNV	5
R-HSA-202433	vi19.45517761	VASP	7408	nonsynonymous SNV	5
R-HSA-202433	rs11547829	NCK1	4690	nonsynonymous SNV	3
R-HSA-202433	viX.48686113	WAS	7454	nonsynonymous SNV	4
R-HSA-202433	rs200248759	HLA-DRB5	3127	nonsynonymous SNV	1
R-HSA-202433	vi11.118340545	CD3D	915	nonsynonymous SNV	2
R-HSA-202433	vi2.97735320	ZAP70	7535	nonsynonymous SNV	8
R-HSA-202433	rs41545012	HLA-DQA1	3117	nonsynonymous SNV	2
R-HSA-388841	vi3.122119510	CD86	942	stopgain	1
R-HSA-388841	vi6.32642660	HLA-DQA1	3117	nonsynonymous SNV	2
R-HSA-388841	rs1142323	HLA-DQA1	3117	nonsynonymous SNV	1
R-HSA-388841	rs707949	HLA-DQA1	3117	nonsynonymous SNV	2
R-HSA-388841	rs707962	HLA-DQA1	3117	nonsynonymous SNV	1
R-HSA-388841	rs1049107	HLA-DQB1	3119	nonsynonymous SNV	1
R-HSA-388841	rs1130432	HLA-DQB1	3119	nonsynonymous SNV	1
R-HSA-388841	vi6.32664851	HLA-DQB1	3119	nonsynonymous SNV	1
R-HSA-388841	rs1049083	HLA-DQB1	3119	nonsynonymous SNV	2
R-HSA-388841	vi6.32664917	HLA-DQB1	3119	nonsynonymous SNV	2
R-HSA-388841	vi6.32665004	HLA-DQB1	3119	nonsynonymous SNV	3
R-HSA-388841	vi6.32664824	HLA-DQB1	3119	nonsynonymous SNV	1
R-HSA-388841	vi6.32757848	HLA-DQB2	3120	nonsynonymous SNV	2
R-HSA-388841	rs9269959	HLA-DRB1	3123	nonsynonymous SNV	1
R-HSA-388841	rs78916069	HLA-DRB1	3123	nonsynonymous SNV	1
R-HSA-388841	rs9269744	HLA-DRB1	3123	nonsynonymous SNV	1
R-HSA-388841	rs9269958	HLA-DRB1	3123	stopgain	1
R-HSA-388841	rs9269941	HLA-DRB1	3123	nonsynonymous SNV	1
R-HSA-388841	vi6.32584172	HLA-DRB1	3123	nonsynonymous SNV	1
R-HSA-388841	vi6.32584180	HLA-DRB1	3123	nonsynonymous SNV	2
R-HSA-388841	rs1064592	HLA-DRB1	3123	nonsynonymous SNV	1
R-HSA-388841	rs17882583	HLA-DRB1	3123	nonsynonymous SNV	2
R-HSA-388841	rs1059582	HLA-DRB1	3123	nonsynonymous SNV	5
R-HSA-388841	vi6.32584298	HLA-DRB1	3123	nonsynonymous SNV	1
R-HSA-388841	rs1136756	HLA-DRB1	3123	nonsynonymous SNV	2
R-HSA-388841	rs9269956	HLA-DRB1	3123	nonsynonymous SNV	1
R-HSA-388841	rs17882663	HLA-DRB1	3123	nonsynonymous SNV	2
R-HSA-388841	vi6.32584364	HLA-DRB1	3123	stopgain	1
R-HSA-388841	rs201614260	HLA-DRB1	3123	nonsynonymous SNV	2
R-HSA-388841	rs148093782	HLA-DRB1	3123	nonsynonymous SNV	3
R-HSA-388841	vi6.32589709	HLA-DRB1	3123	nonsynonymous SNV	1
R-HSA-388841	rs199514452	HLA-DRB1	3123	nonsynonymous SNV	2
R-HSA-388841	rs1136881	HLA-DRB1	3123	nonsynonymous SNV	3
R-HSA-388841	vi6.32530183	HLA-DRB5	3127	nonsynonymous SNV	1
R-HSA-388841	rs72508462	HLA-DRB5	3127	nonsynonymous SNV	2
R-HSA-388841	vi6.32530184	HLA-DRB5	3127	nonsynonymous SNV	1
R-HSA-388841	vi6.32530185	HLA-DRB5	3127	nonsynonymous SNV	1
R-HSA-388841	rs41547217	HLA-DRB5	3127	nonsynonymous SNV	1
R-HSA-388841	vi6.32530191	HLA-DRB5	3127	nonsynonymous SNV	1
R-HSA-388841	vi6.32530194	HLA-DRB5	3127	nonsynonymous SNV	1
R-HSA-388841	rs41548618	HLA-DRB5	3127	nonsynonymous SNV	2
R-HSA-388841	rs41562816	HLA-DRB5	3127	nonsynonymous SNV	4
R-HSA-388841	rs115817940	HLA-DRB5	3127	nonsynonymous SNV	1
R-HSA-388841	rs138927633	HLA-DRB5	3127	nonsynonymous SNV	1
R-HSA-388841	rs763213	PRR5	55615	nonsynonymous SNV	1
R-HSA-388841	rs4870	TNFRSF14	8764	nonsynonymous SNV	1
R-HSA-388841	rs36097961	VAV1	7409	nonsynonymous SNV	1
R-HSA-388841	rs9277348	HLA-DPB1	3115	nonsynonymous SNV	1
R-HSA-388841	vi6.33085181	HLA-DPB1	3115	nonsynonymous SNV	1
R-HSA-388841	rs11551421	HLA-DPB1	3115	nonsynonymous SNV	1
R-HSA-388841	vi6.33080825	HLA-DPB1	3115	nonsynonymous SNV	1
R-HSA-388841	rs1042153	HLA-DPB1	3115	nonsynonymous SNV	1
R-HSA-388841	vi6.32664911	HLA-DQB1	3119	nonsynonymous SNV	2
R-HSA-388841	rs41552812	HLA-DQB1	3119	nonsynonymous SNV	1
R-HSA-388841	rs41542812	HLA-DQB1	3119	nonsynonymous SNV	1
R-HSA-388841	vi6.32758976	HLA-DQB2	3120	nonsynonymous SNV	2
R-HSA-388841	rs17424145	HLA-DRB1	3123	nonsynonymous SNV	1
R-HSA-388841	vi6.32522099	HLA-DRB5	3127	nonsynonymous SNV	1
R-HSA-388841	rs1136744	HLA-DRB5	3127	nonsynonymous SNV	3
R-HSA-388841	vi14.101925240	PPP2R5C	5527	nonsynonymous SNV	1
R-HSA-388841	vi5.38955694	RICTOR	253260	nonsynonymous SNV	1
R-HSA-388841	vi6.33085204	HLA-DPB1	3115	nonsynonymous SNV	2
R-HSA-388841	rs7708	HLA-DQA1	3117	.	1
R-HSA-388841	rs17879599	HLA-DRB1	3123	nonsynonymous SNV	1
R-HSA-388841	rs29029549	HLA-DRB1	3123	nonsynonymous SNV	1
R-HSA-388841	rs1059586	HLA-DRB1	3123	nonsynonymous SNV	1
R-HSA-388841	vi6.32584222	HLA-DRB1	3123	nonsynonymous SNV	1
R-HSA-388841	rs200809587	HLA-DRB1	3123	nonsynonymous SNV	2
R-HSA-388841	vi6.32530166	HLA-DRB5	3127	nonsynonymous SNV	1
R-HSA-388841	vi6.32530128	HLA-DRB5	3127	stopgain	1
R-HSA-388841	rs111541713	HLA-DRB5	3127	nonsynonymous SNV	5
R-HSA-388841	vi6.32521954	HLA-DRB5	3127	stopgain	1
R-HSA-388841	rs1064595	HLA-DRB5	3127	nonsynonymous SNV	4
R-HSA-388841	rs112906420	HLA-DRB5	3127	nonsynonymous SNV	2
R-HSA-388841	rs17433849	HLA-DRB5	3127	nonsynonymous SNV	1
R-HSA-388841	vi6.32522163	HLA-DRB5	3127	stopgain	1
R-HSA-388841	rs201788268	HLA-DRB5	3127	.	1
R-HSA-388841	vi6.32522018	HLA-DRB5	3127	nonsynonymous SNV	1
R-HSA-388841	rs17405212	HLA-DRB5	3127	nonsynonymous SNV	2
R-HSA-388841	rs41541218	HLA-DRB5	3127	nonsynonymous SNV	1
R-HSA-388841	rs7854413	PDCD1LG2	80380	nonsynonymous SNV	1
R-HSA-388841	rs2234167	TNFRSF14	8764	nonsynonymous SNV	1
R-HSA-388841	rs1142332	HLA-DQA1	3117	nonsynonymous SNV	2
R-HSA-388841	rs3208105	HLA-DQA1	3117	nonsynonymous SNV	1
R-HSA-388841	rs9272698	HLA-DQA1	3117	nonsynonymous SNV	1
R-HSA-388841	rs3207985	HLA-DQA1	3117	nonsynonymous SNV	1
R-HSA-388841	vi6.32641452	HLA-DQA1	3117	nonsynonymous SNV	1
R-HSA-388841	rs1142331	HLA-DQA1	3117	nonsynonymous SNV	2
R-HSA-388841	rs12722061	HLA-DQA1	3117	nonsynonymous SNV	1
R-HSA-388841	vi6.32641435	HLA-DQA1	3117	nonsynonymous SNV	3
R-HSA-388841	rs1063322	HLA-DQB1	3119	nonsynonymous SNV	1
R-HSA-388841	rs767838657	HLA-DQB1	3119	nonsynonymous SNV	2
R-HSA-388841	vi6.32664993	HLA-DQB1	3119	nonsynonymous SNV	3
R-HSA-388841	rs3891176	HLA-DQB1	3119	nonsynonymous SNV	1
R-HSA-388841	vi6.32589642	HLA-DRB1	3123	.	1
R-HSA-388841	rs1059576	HLA-DRB5	3127	nonsynonymous SNV	4
R-HSA-388841	rs201046358	HLA-DRB5	3127	stopgain	1
R-HSA-388841	vi6.32519647	HLA-DRB5	3127	nonsynonymous SNV	2
R-HSA-388841	vi6.32519649	HLA-DRB5	3127	stopgain	1
R-HSA-388841	rs199925298	HLA-DRB5	3127	nonsynonymous SNV	1
R-HSA-388841	rs768412393	PPP2R5E	5529	nonsynonymous SNV	3
R-HSA-388841	rs3753058	CD3G	917	nonsynonymous SNV	3
R-HSA-388841	rs1288488255	HLA-DQB2	3120	nonsynonymous SNV	4
R-HSA-388841	rs61756429	PPP2R1B	5519	nonsynonymous SNV	2
R-HSA-388841	vi22.39968118	GRAP2	9402	nonsynonymous SNV	2
R-HSA-388841	vi6.32661978	HLA-DQB1	3119	nonsynonymous SNV	1
R-HSA-388841	vi6.32664911	HLA-DQB1	3119	nonsynonymous SNV	1
R-HSA-388841	rs756519999	HLA-DRB1	3123	.	1
R-HSA-388841	rs36044702	HLA-DRB1	3123	nonsynonymous SNV	5
R-HSA-388841	rs2308775	HLA-DRB1	3123	nonsynonymous SNV	5
R-HSA-388841	rs34624872	HLA-DRB1	3123	nonsynonymous SNV	1
R-HSA-388841	rs33936261	HLA-DRB1	3123	nonsynonymous SNV	1
R-HSA-388841	rs199873800	HLA-DRB1	3123	nonsynonymous SNV	1
R-HSA-388841	rs35903812	MTOR	2475	nonsynonymous SNV	2
R-HSA-388841	rs149081991	PIK3R2	5296	nonsynonymous SNV	1
R-HSA-388841	rs41275796	PPP2R1A	5518	.	2
R-HSA-388841	vi6.32522159	HLA-DRB5	3127	nonsynonymous SNV	2
R-HSA-388841	rs79606458	HLA-DRB5	3127	nonsynonymous SNV	4
R-HSA-388841	rs192498095	HLA-DRB5	3127	nonsynonymous SNV	2
R-HSA-388841	rs146966122	HLA-DRB5	3127	nonsynonymous SNV	1
R-HSA-388841	rs139583918	HLA-DRB5	3127	nonsynonymous SNV	3
R-HSA-388841	rs3188043	HLA-DQA1	3117	nonsynonymous SNV	1
R-HSA-388841	vi6.32664972	HLA-DQB1	3119	nonsynonymous SNV	4
R-HSA-388841	rs17879995	HLA-DRB1	3123	nonsynonymous SNV	5
R-HSA-388841	vi6.32584310	HLA-DRB1	3123	nonsynonymous SNV	2
R-HSA-388841	vi6.32584262	HLA-DRB1	3123	nonsynonymous SNV	3
R-HSA-388841	rs200079869	HLA-DRB1	3123	.	1
R-HSA-388841	rs56158521	HLA-DRB1	3123	nonsynonymous SNV	4
R-HSA-388841	rs181217345	PPP2CB	5516	nonsynonymous SNV	4
R-HSA-388841	rs71549220	HLA-DRB5	3127	nonsynonymous SNV	1
R-HSA-388841	rs137863146	HLA-DRB5	3127	nonsynonymous SNV	1
R-HSA-388841	rs17885382	HLA-DRB1	3123	nonsynonymous SNV	2
R-HSA-388841	vi6.32584303	HLA-DRB1	3123	nonsynonymous SNV	2
R-HSA-388841	rs142204283	HLA-DRB5	3127	nonsynonymous SNV	3
R-HSA-388841	rs201370957	PIK3R2	5296	nonsynonymous SNV	4
R-HSA-388841	rs1059584	HLA-DRB1	3123	nonsynonymous SNV	4
R-HSA-388841	rs200581589	HLA-DRB5	3127	nonsynonymous SNV	2
R-HSA-388841	vi6.32522160	HLA-DRB5	3127	stopgain	1
R-HSA-388841	rs201056052	HLA-DRB5	3127	nonsynonymous SNV	1
R-HSA-388841	vi12.6960416	PTPN6	5777	nonsynonymous SNV	3
R-HSA-388841	vi6.32584314	HLA-DRB1	3123	nonsynonymous SNV	1
R-HSA-388841	rs184278615	HLA-DRB5	3127	nonsynonymous SNV	3
R-HSA-388841	rs200298678	HLA-DRB5	3127	nonsynonymous SNV	1
R-HSA-388841	vi6.32522106	HLA-DRB5	3127	nonsynonymous SNV	1
R-HSA-388841	rs140580884	HLA-DRB5	3127	nonsynonymous SNV	3
R-HSA-388841	rs150479833	HLA-DRB5	3127	nonsynonymous SNV	2
R-HSA-388841	vi6.32522058	HLA-DRB5	3127	nonsynonymous SNV	1
R-HSA-388841	rs75232123	PPP2R5A	5525	nonsynonymous SNV	2
R-HSA-388841	rs112024745	HLA-DRB5	3127	nonsynonymous SNV	2
R-HSA-388841	rs115417906	HLA-DRB5	3127	nonsynonymous SNV	2
R-HSA-388841	rs201469165	HLA-DRB5	3127	nonsynonymous SNV	3
R-HSA-388841	rs115793818	HLA-DQB2	3120	nonsynonymous SNV	4
R-HSA-388841	rs145586726	HLA-DRB5	3127	nonsynonymous SNV	2
R-HSA-388841	vi6.32522018	HLA-DRB5	3127	nonsynonymous SNV	2
R-HSA-388841	rs111974076	RICTOR	253260	nonsynonymous SNV	4
R-HSA-388841	vi22.44736807	PRR5	55615	nonsynonymous SNV	1
R-HSA-388841	rs74960825	PRR5	55615	nonsynonymous SNV	1
R-HSA-388841	rs754935006	CD247	919	nonsynonymous SNV	1
R-HSA-388841	vi6.111661835	FYN	2534	nonsynonymous SNV	2
R-HSA-388841	vi6.32581788	HLA-DRB1	3123	nonsynonymous SNV	4
R-HSA-388841	vi22.44735132	PRR5	55615	nonsynonymous SNV	1
R-HSA-388841	rs142908883	HLA-DRB5	3127	nonsynonymous SNV	1
R-HSA-388841	rs41551116	HLA-DRB5	3127	nonsynonymous SNV	3
R-HSA-388841	rs41545413	HLA-DRB5	3127	nonsynonymous SNV	1
R-HSA-388841	vi1.11240393	MTOR	2475	nonsynonymous SNV	2
R-HSA-388841	rs45568137	PPP2R1B	5519	nonsynonymous SNV	1
R-HSA-388841	rs9274397	HLA-DQB1	3119	nonsynonymous SNV	1
R-HSA-388841	rs1130381	HLA-DQB1	3119	nonsynonymous SNV	2
R-HSA-388841	rs17879702	HLA-DRB1	3123	nonsynonymous SNV	2
R-HSA-388841	vi11.111765829	PPP2R1B	5519	.	1
R-HSA-388841	rs191613456	PPP2R5C	5527	.	2
R-HSA-388841	vi11.64925835	PPP2R5B	5526	nonsynonymous SNV	2
R-HSA-388841	rs41544112	HLA-DQB1	3119	nonsynonymous SNV	1
R-HSA-388841	rs56299305	PRR5	55615	nonsynonymous SNV	3
R-HSA-388841	rs1805076	PPP2R1B	5519	nonsynonymous SNV	1
R-HSA-388841	rs41281850	TRIB3	57761	nonsynonymous SNV	5
R-HSA-388841	rs146095753	TRIB3	57761	nonsynonymous SNV	8
R-HSA-388841	rs12722018	HLA-DPB1	3115	nonsynonymous SNV	1
R-HSA-388841	vi9.5549385	PDCD1LG2	80380	nonsynonymous SNV	4
R-HSA-388841	rs2227982	PDCD1	5133	nonsynonymous SNV	1
R-HSA-388841	rs138218083	CD4	920	nonsynonymous SNV	5
R-HSA-388841	rs763926088	PTPN11	5781	nonsynonymous SNV	2
R-HSA-388841	rs139043855	MTOR	2475	nonsynonymous SNV	3
R-HSA-388841	rs769054769	PIK3R2	5296	nonsynonymous SNV	5
R-HSA-388841	rs774648647	PPP2R5C	5527	.	1
R-HSA-388841	vi5.38950627	RICTOR	253260	nonsynonymous SNV	1
R-HSA-388841	rs200248759	HLA-DRB5	3127	nonsynonymous SNV	1
R-HSA-388841	vi11.118340545	CD3D	915	nonsynonymous SNV	2
R-HSA-388841	vi16.2208295	MLST8	64223	nonsynonymous SNV	4
R-HSA-388841	rs41545012	HLA-DQA1	3117	nonsynonymous SNV	2
R-HSA-388841	rs1284479031	RICTOR	253260	nonsynonymous SNV	3
R-HSA-389948	vi6.32642660	HLA-DQA1	3117	nonsynonymous SNV	2
R-HSA-389948	rs1142323	HLA-DQA1	3117	nonsynonymous SNV	1
R-HSA-389948	rs707949	HLA-DQA1	3117	nonsynonymous SNV	2
R-HSA-389948	rs707962	HLA-DQA1	3117	nonsynonymous SNV	1
R-HSA-389948	rs1049107	HLA-DQB1	3119	nonsynonymous SNV	1
R-HSA-389948	rs1130432	HLA-DQB1	3119	nonsynonymous SNV	1
R-HSA-389948	vi6.32664851	HLA-DQB1	3119	nonsynonymous SNV	1
R-HSA-389948	rs1049083	HLA-DQB1	3119	nonsynonymous SNV	2
R-HSA-389948	vi6.32664917	HLA-DQB1	3119	nonsynonymous SNV	2
R-HSA-389948	vi6.32665004	HLA-DQB1	3119	nonsynonymous SNV	3
R-HSA-389948	vi6.32664824	HLA-DQB1	3119	nonsynonymous SNV	1
R-HSA-389948	vi6.32757848	HLA-DQB2	3120	nonsynonymous SNV	2
R-HSA-389948	rs9269959	HLA-DRB1	3123	nonsynonymous SNV	1
R-HSA-389948	rs78916069	HLA-DRB1	3123	nonsynonymous SNV	1
R-HSA-389948	rs9269744	HLA-DRB1	3123	nonsynonymous SNV	1
R-HSA-389948	rs9269958	HLA-DRB1	3123	stopgain	1
R-HSA-389948	rs9269941	HLA-DRB1	3123	nonsynonymous SNV	1
R-HSA-389948	vi6.32584172	HLA-DRB1	3123	nonsynonymous SNV	1
R-HSA-389948	vi6.32584180	HLA-DRB1	3123	nonsynonymous SNV	2
R-HSA-389948	rs1064592	HLA-DRB1	3123	nonsynonymous SNV	1
R-HSA-389948	rs17882583	HLA-DRB1	3123	nonsynonymous SNV	2
R-HSA-389948	rs1059582	HLA-DRB1	3123	nonsynonymous SNV	5
R-HSA-389948	vi6.32584298	HLA-DRB1	3123	nonsynonymous SNV	1
R-HSA-389948	rs1136756	HLA-DRB1	3123	nonsynonymous SNV	2
R-HSA-389948	rs9269956	HLA-DRB1	3123	nonsynonymous SNV	1
R-HSA-389948	rs17882663	HLA-DRB1	3123	nonsynonymous SNV	2
R-HSA-389948	vi6.32584364	HLA-DRB1	3123	stopgain	1
R-HSA-389948	rs201614260	HLA-DRB1	3123	nonsynonymous SNV	2
R-HSA-389948	rs148093782	HLA-DRB1	3123	nonsynonymous SNV	3
R-HSA-389948	vi6.32589709	HLA-DRB1	3123	nonsynonymous SNV	1
R-HSA-389948	rs199514452	HLA-DRB1	3123	nonsynonymous SNV	2
R-HSA-389948	rs1136881	HLA-DRB1	3123	nonsynonymous SNV	3
R-HSA-389948	vi6.32530183	HLA-DRB5	3127	nonsynonymous SNV	1
R-HSA-389948	rs72508462	HLA-DRB5	3127	nonsynonymous SNV	2
R-HSA-389948	vi6.32530184	HLA-DRB5	3127	nonsynonymous SNV	1
R-HSA-389948	vi6.32530185	HLA-DRB5	3127	nonsynonymous SNV	1
R-HSA-389948	rs41547217	HLA-DRB5	3127	nonsynonymous SNV	1
R-HSA-389948	vi6.32530191	HLA-DRB5	3127	nonsynonymous SNV	1
R-HSA-389948	vi6.32530194	HLA-DRB5	3127	nonsynonymous SNV	1
R-HSA-389948	rs41548618	HLA-DRB5	3127	nonsynonymous SNV	2
R-HSA-389948	rs41562816	HLA-DRB5	3127	nonsynonymous SNV	4
R-HSA-389948	rs115817940	HLA-DRB5	3127	nonsynonymous SNV	1
R-HSA-389948	rs138927633	HLA-DRB5	3127	nonsynonymous SNV	1
R-HSA-389948	rs9277348	HLA-DPB1	3115	nonsynonymous SNV	1
R-HSA-389948	vi6.33085181	HLA-DPB1	3115	nonsynonymous SNV	1
R-HSA-389948	rs11551421	HLA-DPB1	3115	nonsynonymous SNV	1
R-HSA-389948	vi6.33080825	HLA-DPB1	3115	nonsynonymous SNV	1
R-HSA-389948	rs1042153	HLA-DPB1	3115	nonsynonymous SNV	1
R-HSA-389948	vi6.32664911	HLA-DQB1	3119	nonsynonymous SNV	2
R-HSA-389948	rs41552812	HLA-DQB1	3119	nonsynonymous SNV	1
R-HSA-389948	rs41542812	HLA-DQB1	3119	nonsynonymous SNV	1
R-HSA-389948	vi6.32758976	HLA-DQB2	3120	nonsynonymous SNV	2
R-HSA-389948	rs17424145	HLA-DRB1	3123	nonsynonymous SNV	1
R-HSA-389948	vi6.32522099	HLA-DRB5	3127	nonsynonymous SNV	1
R-HSA-389948	rs1136744	HLA-DRB5	3127	nonsynonymous SNV	3
R-HSA-389948	vi6.33085204	HLA-DPB1	3115	nonsynonymous SNV	2
R-HSA-389948	rs7708	HLA-DQA1	3117	.	1
R-HSA-389948	rs17879599	HLA-DRB1	3123	nonsynonymous SNV	1
R-HSA-389948	rs29029549	HLA-DRB1	3123	nonsynonymous SNV	1
R-HSA-389948	rs1059586	HLA-DRB1	3123	nonsynonymous SNV	1
R-HSA-389948	vi6.32584222	HLA-DRB1	3123	nonsynonymous SNV	1
R-HSA-389948	rs200809587	HLA-DRB1	3123	nonsynonymous SNV	2
R-HSA-389948	vi6.32530166	HLA-DRB5	3127	nonsynonymous SNV	1
R-HSA-389948	vi6.32530128	HLA-DRB5	3127	stopgain	1
R-HSA-389948	rs111541713	HLA-DRB5	3127	nonsynonymous SNV	5
R-HSA-389948	vi6.32521954	HLA-DRB5	3127	stopgain	1
R-HSA-389948	rs1064595	HLA-DRB5	3127	nonsynonymous SNV	4
R-HSA-389948	rs112906420	HLA-DRB5	3127	nonsynonymous SNV	2
R-HSA-389948	rs17433849	HLA-DRB5	3127	nonsynonymous SNV	1
R-HSA-389948	vi6.32522163	HLA-DRB5	3127	stopgain	1
R-HSA-389948	rs201788268	HLA-DRB5	3127	.	1
R-HSA-389948	vi6.32522018	HLA-DRB5	3127	nonsynonymous SNV	1
R-HSA-389948	rs17405212	HLA-DRB5	3127	nonsynonymous SNV	2
R-HSA-389948	rs41541218	HLA-DRB5	3127	nonsynonymous SNV	1
R-HSA-389948	rs7854413	PDCD1LG2	80380	nonsynonymous SNV	1
R-HSA-389948	rs1142332	HLA-DQA1	3117	nonsynonymous SNV	2
R-HSA-389948	rs3208105	HLA-DQA1	3117	nonsynonymous SNV	1
R-HSA-389948	rs9272698	HLA-DQA1	3117	nonsynonymous SNV	1
R-HSA-389948	rs3207985	HLA-DQA1	3117	nonsynonymous SNV	1
R-HSA-389948	vi6.32641452	HLA-DQA1	3117	nonsynonymous SNV	1
R-HSA-389948	rs1142331	HLA-DQA1	3117	nonsynonymous SNV	2
R-HSA-389948	rs12722061	HLA-DQA1	3117	nonsynonymous SNV	1
R-HSA-389948	vi6.32641435	HLA-DQA1	3117	nonsynonymous SNV	3
R-HSA-389948	rs1063322	HLA-DQB1	3119	nonsynonymous SNV	1
R-HSA-389948	rs767838657	HLA-DQB1	3119	nonsynonymous SNV	2
R-HSA-389948	vi6.32664993	HLA-DQB1	3119	nonsynonymous SNV	3
R-HSA-389948	rs3891176	HLA-DQB1	3119	nonsynonymous SNV	1
R-HSA-389948	vi6.32589642	HLA-DRB1	3123	.	1
R-HSA-389948	rs1059576	HLA-DRB5	3127	nonsynonymous SNV	4
R-HSA-389948	rs201046358	HLA-DRB5	3127	stopgain	1
R-HSA-389948	vi6.32519647	HLA-DRB5	3127	nonsynonymous SNV	2
R-HSA-389948	vi6.32519649	HLA-DRB5	3127	stopgain	1
R-HSA-389948	rs199925298	HLA-DRB5	3127	nonsynonymous SNV	1
R-HSA-389948	rs3753058	CD3G	917	nonsynonymous SNV	3
R-HSA-389948	rs1288488255	HLA-DQB2	3120	nonsynonymous SNV	4
R-HSA-389948	vi6.32661978	HLA-DQB1	3119	nonsynonymous SNV	1
R-HSA-389948	vi6.32664911	HLA-DQB1	3119	nonsynonymous SNV	1
R-HSA-389948	rs756519999	HLA-DRB1	3123	.	1
R-HSA-389948	rs36044702	HLA-DRB1	3123	nonsynonymous SNV	5
R-HSA-389948	rs2308775	HLA-DRB1	3123	nonsynonymous SNV	5
R-HSA-389948	rs34624872	HLA-DRB1	3123	nonsynonymous SNV	1
R-HSA-389948	rs33936261	HLA-DRB1	3123	nonsynonymous SNV	1
R-HSA-389948	rs199873800	HLA-DRB1	3123	nonsynonymous SNV	1
R-HSA-389948	vi6.32522159	HLA-DRB5	3127	nonsynonymous SNV	2
R-HSA-389948	rs79606458	HLA-DRB5	3127	nonsynonymous SNV	4
R-HSA-389948	rs192498095	HLA-DRB5	3127	nonsynonymous SNV	2
R-HSA-389948	rs146966122	HLA-DRB5	3127	nonsynonymous SNV	1
R-HSA-389948	rs139583918	HLA-DRB5	3127	nonsynonymous SNV	3
R-HSA-389948	rs3188043	HLA-DQA1	3117	nonsynonymous SNV	1
R-HSA-389948	vi6.32664972	HLA-DQB1	3119	nonsynonymous SNV	4
R-HSA-389948	rs17879995	HLA-DRB1	3123	nonsynonymous SNV	5
R-HSA-389948	vi6.32584310	HLA-DRB1	3123	nonsynonymous SNV	2
R-HSA-389948	vi6.32584262	HLA-DRB1	3123	nonsynonymous SNV	3
R-HSA-389948	rs200079869	HLA-DRB1	3123	.	1
R-HSA-389948	rs56158521	HLA-DRB1	3123	nonsynonymous SNV	4
R-HSA-389948	rs71549220	HLA-DRB5	3127	nonsynonymous SNV	1
R-HSA-389948	rs137863146	HLA-DRB5	3127	nonsynonymous SNV	1
R-HSA-389948	rs17885382	HLA-DRB1	3123	nonsynonymous SNV	2
R-HSA-389948	vi6.32584303	HLA-DRB1	3123	nonsynonymous SNV	2
R-HSA-389948	rs142204283	HLA-DRB5	3127	nonsynonymous SNV	3
R-HSA-389948	rs1059584	HLA-DRB1	3123	nonsynonymous SNV	4
R-HSA-389948	rs200581589	HLA-DRB5	3127	nonsynonymous SNV	2
R-HSA-389948	vi6.32522160	HLA-DRB5	3127	stopgain	1
R-HSA-389948	rs201056052	HLA-DRB5	3127	nonsynonymous SNV	1
R-HSA-389948	vi12.6960416	PTPN6	5777	nonsynonymous SNV	3
R-HSA-389948	vi6.32584314	HLA-DRB1	3123	nonsynonymous SNV	1
R-HSA-389948	rs184278615	HLA-DRB5	3127	nonsynonymous SNV	3
R-HSA-389948	rs200298678	HLA-DRB5	3127	nonsynonymous SNV	1
R-HSA-389948	vi6.32522106	HLA-DRB5	3127	nonsynonymous SNV	1
R-HSA-389948	rs140580884	HLA-DRB5	3127	nonsynonymous SNV	3
R-HSA-389948	rs150479833	HLA-DRB5	3127	nonsynonymous SNV	2
R-HSA-389948	vi6.32522058	HLA-DRB5	3127	nonsynonymous SNV	1
R-HSA-389948	rs112024745	HLA-DRB5	3127	nonsynonymous SNV	2
R-HSA-389948	rs115417906	HLA-DRB5	3127	nonsynonymous SNV	2
R-HSA-389948	rs201469165	HLA-DRB5	3127	nonsynonymous SNV	3
R-HSA-389948	rs115793818	HLA-DQB2	3120	nonsynonymous SNV	4
R-HSA-389948	rs145586726	HLA-DRB5	3127	nonsynonymous SNV	2
R-HSA-389948	vi6.32522018	HLA-DRB5	3127	nonsynonymous SNV	2
R-HSA-389948	rs754935006	CD247	919	nonsynonymous SNV	1
R-HSA-389948	vi6.32581788	HLA-DRB1	3123	nonsynonymous SNV	4
R-HSA-389948	rs142908883	HLA-DRB5	3127	nonsynonymous SNV	1
R-HSA-389948	rs41551116	HLA-DRB5	3127	nonsynonymous SNV	3
R-HSA-389948	rs41545413	HLA-DRB5	3127	nonsynonymous SNV	1
R-HSA-389948	rs9274397	HLA-DQB1	3119	nonsynonymous SNV	1
R-HSA-389948	rs1130381	HLA-DQB1	3119	nonsynonymous SNV	2
R-HSA-389948	rs17879702	HLA-DRB1	3123	nonsynonymous SNV	2
R-HSA-389948	rs41544112	HLA-DQB1	3119	nonsynonymous SNV	1
R-HSA-389948	rs12722018	HLA-DPB1	3115	nonsynonymous SNV	1
R-HSA-389948	vi9.5549385	PDCD1LG2	80380	nonsynonymous SNV	4
R-HSA-389948	rs2227982	PDCD1	5133	nonsynonymous SNV	1
R-HSA-389948	rs138218083	CD4	920	nonsynonymous SNV	5
R-HSA-389948	rs763926088	PTPN11	5781	nonsynonymous SNV	2
R-HSA-389948	rs200248759	HLA-DRB5	3127	nonsynonymous SNV	1
R-HSA-389948	vi11.118340545	CD3D	915	nonsynonymous SNV	2
R-HSA-389948	rs41545012	HLA-DQA1	3117	nonsynonymous SNV	2
R-HSA-8853336	rs749569625	BAG4	9530	nonsynonymous SNV	7
R-HSA-8853336	rs759552236	FGFR1	2260	nonsynonymous SNV	9
R-HSA-8849474	vi19.4328758	STAP2	55620	stopgain	1
R-HSA-8849474	rs757424929	PTK6	5753	nonsynonymous SNV	1
R-HSA-198933	vi19.35345627	CD22	933	nonsynonymous SNV	1
R-HSA-198933	rs7968401	CLEC2D	29121	.	1
R-HSA-198933	rs805708	COL17A1	1308	nonsynonymous SNV	2
R-HSA-198933	vi10.104057158	COL17A1	1308	nonsynonymous SNV	1
R-HSA-198933	vi10.104050642	COL17A1	1308	nonsynonymous SNV	1
R-HSA-198933	vi7.94413927	COL1A2	1278	nonsynonymous SNV	1
R-HSA-198933	rs2070739	COL2A1	1280	nonsynonymous SNV	4
R-HSA-198933	rs3803183	COL2A1	1280	nonsynonymous SNV	1
R-HSA-198933	rs1800255	COL3A1	1281	nonsynonymous SNV	1
R-HSA-198933	rs2305025	COLEC12	81035	nonsynonymous SNV	1
R-HSA-198933	rs2305027	COLEC12	81035	nonsynonymous SNV	3
R-HSA-198933	vi1.161548543	FCGR3A	2214	nonsynonymous SNV	1
R-HSA-198933	rs9391665	HLA-A	3105	nonsynonymous SNV	3
R-HSA-198933	vi6.29943315	HLA-A	3105	nonsynonymous SNV	2
R-HSA-198933	vi6.29943430	HLA-A	3105	nonsynonymous SNV	2
R-HSA-198933	vi6.29943377	HLA-A	3105	nonsynonymous SNV	1
R-HSA-198933	vi6.29944124	HLA-A	3105	nonsynonymous SNV	1
R-HSA-198933	rs1059516	HLA-A	3105	nonsynonymous SNV	1
R-HSA-198933	rs9260180	HLA-A	3105	nonsynonymous SNV	1
R-HSA-198933	rs145046067	HLA-A	3105	nonsynonymous SNV	2
R-HSA-198933	vi6.29943519	HLA-A	3105	nonsynonymous SNV	3
R-HSA-198933	rs1059563	HLA-A	3105	nonsynonymous SNV	1
R-HSA-198933	rs1050518	HLA-B	3106	nonsynonymous SNV	2
R-HSA-198933	rs1050538	HLA-B	3106	nonsynonymous SNV	4
R-HSA-198933	vi6.31356367	HLA-B	3106	nonsynonymous SNV	1
R-HSA-198933	vi6.31356749	HLA-B	3106	nonsynonymous SNV	1
R-HSA-198933	vi6.31356770	HLA-B	3106	nonsynonymous SNV	1
R-HSA-198933	vi6.31356772	HLA-B	3106	nonsynonymous SNV	2
R-HSA-198933	vi6.31357118	HLA-B	3106	nonsynonymous SNV	1
R-HSA-198933	vi6.31357110	HLA-B	3106	nonsynonymous SNV	1
R-HSA-198933	rs151341100	HLA-C	3107	nonsynonymous SNV	2
R-HSA-198933	rs41562012	HLA-C	3107	nonsynonymous SNV	2
R-HSA-198933	vi6.31270482	HLA-C	3107	nonsynonymous SNV	1
R-HSA-198933	rs1050437	HLA-C	3107	nonsynonymous SNV	1
R-HSA-198933	rs1131119	HLA-C	3107	nonsynonymous SNV	1
R-HSA-198933	rs1050357	HLA-C	3107	nonsynonymous SNV	1
R-HSA-198933	rs1050328	HLA-C	3107	nonsynonymous SNV	1
R-HSA-198933	vi6.31271132	HLA-C	3107	nonsynonymous SNV	2
R-HSA-198933	vi6.30490287	HLA-E	3133	nonsynonymous SNV	1
R-HSA-198933	vi19.10287013	ICAM4	3386	startloss	3
R-HSA-198933	rs17121881	JAML	120425	nonsynonymous SNV	1
R-HSA-198933	rs369659451	KIR2DL3	3804	nonsynonymous SNV	1
R-HSA-198933	rs76449138	KIR2DL3	3804	nonsynonymous SNV	1
R-HSA-198933	rs796860448	KIR2DL3	3804	nonsynonymous SNV	2
R-HSA-198933	rs878963706	KIR2DL3	3804	nonsynonymous SNV	1
R-HSA-198933	rs372921221	KIR2DL3	3804	nonsynonymous SNV	1
R-HSA-198933	vi19.54752487	KIR2DL3	3804	nonsynonymous SNV	2
R-HSA-198933	rs45542639	KIR3DL1	3811	nonsynonymous SNV	3
R-HSA-198933	rs1135816	KLRB1	3820	nonsynonymous SNV	2
R-HSA-198933	rs2232548	KLRF1	51348	nonsynonymous SNV	2
R-HSA-198933	rs1138737	LILRB1	10859	nonsynonymous SNV	1
R-HSA-198933	vi19.54636763	LILRB1	10859	nonsynonymous SNV	1
R-HSA-198933	vi19.54255498	LILRB5	10990	nonsynonymous SNV	3
R-HSA-198933	vi19.501900	MADCAM1	8174	nonsynonymous SNV	1
R-HSA-198933	vi6.31410558	MICA	100507436	nonsynonymous SNV	3
R-HSA-198933	vi6.31411338	MICA	100507436	nonsynonymous SNV	1
R-HSA-198933	rs1065076	MICB	4277	nonsynonymous SNV	1
R-HSA-198933	rs10781535	NPDC1	56654	.	1
R-HSA-198933	rs1131498	SELL	6402	nonsynonymous SNV	2
R-HSA-198933	rs721917	SFTPD	6441	nonsynonymous SNV	1
R-HSA-198933	vi10.79941966	SFTPD	6441	nonsynonymous SNV	1
R-HSA-198933	vi20.3705789	SIGLEC1	6614	nonsynonymous SNV	1
R-HSA-198933	rs11668530	SIGLEC12	89858	nonsynonymous SNV	1
R-HSA-198933	vi19.51612392	SIGLEC5	8778	nonsynonymous SNV	1
R-HSA-198933	vi19.51225221	CD33	945	nonsynonymous SNV	1
R-HSA-198933	rs35555413	CD8B	926	nonsynonymous SNV	1
R-HSA-198933	rs139866691	CDH1	999	nonsynonymous SNV	4
R-HSA-198933	vi10.104033992	COL17A1	1308	nonsynonymous SNV	1
R-HSA-198933	vi1.161548543	FCGR3A	2214	nonsynonymous SNV	2
R-HSA-198933	vi6.29942886	HLA-A	3105	nonsynonymous SNV	2
R-HSA-198933	vi6.29943495	HLA-A	3105	nonsynonymous SNV	1
R-HSA-198933	rs1059535	HLA-A	3105	nonsynonymous SNV	2
R-HSA-198933	vi6.29943024	HLA-A	3105	nonsynonymous SNV	1
R-HSA-198933	rs41541519	HLA-B	3106	nonsynonymous SNV	1
R-HSA-198933	vi6.31356274	HLA-B	3106	nonsynonymous SNV	2
R-HSA-198933	vi6.31270002	HLA-C	3107	nonsynonymous SNV	1
R-HSA-198933	rs1050409	HLA-C	3107	nonsynonymous SNV	3
R-HSA-198933	rs41542423	HLA-C	3107	nonsynonymous SNV	2
R-HSA-198933	vi6.31270250	HLA-C	3107	nonsynonymous SNV	1
R-HSA-198933	rs2308574	HLA-C	3107	nonsynonymous SNV	2
R-HSA-198933	rs76907552	HLA-C	3107	nonsynonymous SNV	3
R-HSA-198933	vi6.29829643	HLA-G	3135	nonsynonymous SNV	4
R-HSA-198933	rs2298831	JAML	120425	nonsynonymous SNV	1
R-HSA-198933	vi19.54752446	KIR2DL3	3804	nonsynonymous SNV	1
R-HSA-198933	rs35861855	KIR2DL3	3804	nonsynonymous SNV	2
R-HSA-198933	rs138402445	KIR3DL2	3812	nonsynonymous SNV	2
R-HSA-198933	rs150217832	KIR3DL2	3812	nonsynonymous SNV	2
R-HSA-198933	vi19.54574903	LILRA2	11027	stopgain	1
R-HSA-198933	vi19.54631718	LILRB1	10859	nonsynonymous SNV	2
R-HSA-198933	rs570016342	LILRB1	10859	nonsynonymous SNV	3
R-HSA-198933	rs200880414	LILRB1	10859	nonsynonymous SNV	1
R-HSA-198933	vi19.54631749	LILRB1	10859	nonsynonymous SNV	1
R-HSA-198933	rs11540761	LILRB4	11006	nonsynonymous SNV	1
R-HSA-198933	vi6.31506223	MICB	4277	nonsynonymous SNV	1
R-HSA-198933	vi1.169704697	SELL	6402	nonsynonymous SNV	2
R-HSA-198933	rs34924243	SIGLEC1	6614	nonsynonymous SNV	4
R-HSA-198933	vi19.51414881	SIGLEC10	89790	nonsynonymous SNV	1
R-HSA-198933	rs61741677	SIGLEC10	89790	nonsynonymous SNV	1
R-HSA-198933	vi19.49960725	SIGLEC11	114132	nonsynonymous SNV	1
R-HSA-198933	vi19.51627672	SIGLEC5	8778	nonsynonymous SNV	1
R-HSA-198933	rs3829659	SIGLEC8	27181	nonsynonymous SNV	3
R-HSA-198933	vi19.6713251	C3	718	nonsynonymous SNV	1
R-HSA-198933	rs12721427	COL2A1	1280	nonsynonymous SNV	1
R-HSA-198933	rs437470	CXADR	1525	nonsynonymous SNV	2
R-HSA-198933	vi6.29942940	HLA-A	3105	nonsynonymous SNV	1
R-HSA-198933	rs1059526	HLA-A	3105	nonsynonymous SNV	1
R-HSA-198933	rs1136659	HLA-A	3105	nonsynonymous SNV	1
R-HSA-198933	rs199474424	HLA-A	3105	nonsynonymous SNV	1
R-HSA-198933	vi6.29944148	HLA-A	3105	nonsynonymous SNV	3
R-HSA-198933	vi6.29942594	HLA-A	3105	nonsynonymous SNV	1
R-HSA-198933	rs1050723	HLA-B	3106	nonsynonymous SNV	1
R-HSA-198933	rs1050696	HLA-B	3106	nonsynonymous SNV	2
R-HSA-198933	vi6.31356718	HLA-B	3106	nonsynonymous SNV	1
R-HSA-198933	vi6.31356720	HLA-B	3106	nonsynonymous SNV	1
R-HSA-198933	rs9266161	HLA-B	3106	nonsynonymous SNV	3
R-HSA-198933	vi6.31356214	HLA-B	3106	nonsynonymous SNV	1
R-HSA-198933	rs1050654	HLA-B	3106	nonsynonymous SNV	1
R-HSA-198933	vi6.31356368	HLA-B	3106	nonsynonymous SNV	1
R-HSA-198933	vi6.31356712	HLA-B	3106	nonsynonymous SNV	1
R-HSA-198933	rs12721827	HLA-B	3106	nonsynonymous SNV	1
R-HSA-198933	rs41556312	HLA-B	3106	nonsynonymous SNV	3
R-HSA-198933	rs9266195	HLA-B	3106	.	1
R-HSA-198933	rs1050343	HLA-C	3107	nonsynonymous SNV	2
R-HSA-198933	rs2308650	HLA-C	3107	nonsynonymous SNV	1
R-HSA-198933	vi19.54866553	KIR3DL2	3812	nonsynonymous SNV	3
R-HSA-198933	rs633870	KIR3DL2	3812	nonsynonymous SNV	1
R-HSA-198933	rs1131897	MICA	100507436	nonsynonymous SNV	1
R-HSA-198933	vi6.31411179	MICA	100507436	nonsynonymous SNV	1
R-HSA-198933	vi1.162397313	SH2D1B	117157	nonsynonymous SNV	5
R-HSA-198933	rs145659665	CD81	975	.	1
R-HSA-198933	vi6.29944538	HLA-A	3105	nonsynonymous SNV	1
R-HSA-198933	rs199474457	HLA-A	3105	nonsynonymous SNV	1
R-HSA-198933	rs1059449	HLA-A	3105	nonsynonymous SNV	2
R-HSA-198933	rs1050118	HLA-C	3107	nonsynonymous SNV	1
R-HSA-198933	rs41551813	HLA-G	3135	nonsynonymous SNV	4
R-HSA-198933	rs757520653	LILRA1	11024	nonsynonymous SNV	1
R-HSA-198933	rs749270821	LILRA1	11024	nonsynonymous SNV	1
R-HSA-198933	rs1438318937	LILRA2	11027	nonsynonymous SNV	3
R-HSA-198933	rs1294801109	LILRB1	10859	.	1
R-HSA-198933	rs148809065	SIGLEC12	89858	nonsynonymous SNV	4
R-HSA-198933	rs34763945	CD19	930	nonsynonymous SNV	1
R-HSA-198933	rs141060322	CD1A	909	nonsynonymous SNV	2
R-HSA-198933	rs3753058	CD3G	917	nonsynonymous SNV	3
R-HSA-198933	rs41557315	HLA-A	3105	nonsynonymous SNV	1
R-HSA-198933	rs41563116	HLA-A	3105	nonsynonymous SNV	2
R-HSA-198933	rs79326316	HLA-A	3105	nonsynonymous SNV	1
R-HSA-198933	vi6.29942942	HLA-A	3105	nonsynonymous SNV	1
R-HSA-198933	rs41552714	HLA-B	3106	.	1
R-HSA-198933	vi6.31356425	HLA-B	3106	nonsynonymous SNV	2
R-HSA-198933	vi6.31356301	HLA-B	3106	nonsynonymous SNV	2
R-HSA-198933	rs1131103	HLA-C	3107	nonsynonymous SNV	1
R-HSA-198933	rs9264621	HLA-C	3107	nonsynonymous SNV	1
R-HSA-198933	rs1050428	HLA-C	3107	nonsynonymous SNV	1
R-HSA-198933	rs3734815	HLA-F	3134	nonsynonymous SNV	1
R-HSA-198933	rs3734814	HLA-F	3134	nonsynonymous SNV	1
R-HSA-198933	rs35322532	ITGA4	3676	nonsynonymous SNV	3
R-HSA-198933	rs1064524	ITGAL	3683	nonsynonymous SNV	2
R-HSA-198933	rs61738275	MICA	100507436	nonsynonymous SNV	1
R-HSA-198933	rs41553616	MICA	100507436	nonsynonymous SNV	1
R-HSA-198933	rs1051792	MICA	100507436	nonsynonymous SNV	1
R-HSA-198933	rs1051798	MICA	100507436	nonsynonymous SNV	1
R-HSA-198933	vi6.31410648	MICA	100507436	nonsynonymous SNV	1
R-HSA-198933	rs181430930	MICA	100507436	.	1
R-HSA-198933	vi19.44658921	PVR	5817	nonsynonymous SNV	1
R-HSA-198933	vi19.51529904	SIGLEC6	946	nonsynonymous SNV	2
R-HSA-198933	rs116290813	CD1A	909	nonsynonymous SNV	1
R-HSA-198933	vi18.357443	COLEC12	81035	nonsynonymous SNV	4
R-HSA-198933	rs1059896	HLA-A	3105	nonsynonymous SNV	2
R-HSA-198933	vi6.31356987	HLA-B	3106	.	1
R-HSA-198933	vi6.31356366	HLA-B	3106	stopgain	1
R-HSA-198933	rs41545114	HLA-B	3106	nonsynonymous SNV	3
R-HSA-198933	vi6.31271599	HLA-C	3107	nonsynonymous SNV	3
R-HSA-198933	vi19.54574799	LILRA2	11027	nonsynonymous SNV	2
R-HSA-198933	vi6.31411282	MICA	100507436	nonsynonymous SNV	2
R-HSA-198933	rs1051785	MICA	100507436	nonsynonymous SNV	1
R-HSA-198933	rs78608838	NCR3LG1	374383	nonsynonymous SNV	1
R-HSA-198933	rs796758414	KIR2DL3	3804	nonsynonymous SNV	1
R-HSA-198933	rs778020788	KIR3DL1	3811	nonsynonymous SNV	2
R-HSA-198933	rs577254016	KIR3DL1	3811	nonsynonymous SNV	1
R-HSA-198933	vi19.54830219	KIR3DL1	3811	nonsynonymous SNV	1
R-HSA-198933	rs953284565	KIR3DL2	3812	nonsynonymous SNV	2
R-HSA-198933	vi19.54095339	OSCAR	126014	nonsynonymous SNV	2
R-HSA-198933	vi6.149888581	RAET1E	135250	nonsynonymous SNV	1
R-HSA-198933	rs74315310	FCGR1A	2209	stopgain	1
R-HSA-198933	rs1136691	HLA-A	3105	nonsynonymous SNV	1
R-HSA-198933	rs9260138	HLA-A	3105	nonsynonymous SNV	1
R-HSA-198933	vi6.29942994	HLA-A	3105	nonsynonymous SNV	1
R-HSA-198933	rs9260139	HLA-A	3105	nonsynonymous SNV	4
R-HSA-198933	vi6.29943292	HLA-A	3105	nonsynonymous SNV	1
R-HSA-198933	vi6.29942982	HLA-A	3105	nonsynonymous SNV	1
R-HSA-198933	rs199474430	HLA-A	3105	nonsynonymous SNV	1
R-HSA-198933	rs141142418	HLA-C	3107	nonsynonymous SNV	1
R-HSA-198933	rs12722477	HLA-G	3135	nonsynonymous SNV	2
R-HSA-198933	rs200534443	LILRA2	11027	nonsynonymous SNV	4
R-HSA-198933	vi19.54587219	LILRA2	11027	nonsynonymous SNV	2
R-HSA-198933	rs41554412	MICA	100507436	nonsynonymous SNV	2
R-HSA-198933	rs2005199	SIGLEC6	946	nonsynonymous SNV	1
R-HSA-198933	rs11870245	CD300C	10871	nonsynonymous SNV	3
R-HSA-198933	vi10.104032959	COL17A1	1308	nonsynonymous SNV	2
R-HSA-198933	vi6.31356425	HLA-B	3106	nonsynonymous SNV	1
R-HSA-198933	vi6.31356934	HLA-B	3106	nonsynonymous SNV	1
R-HSA-198933	vi6.31357042	HLA-B	3106	.	1
R-HSA-198933	rs77493670	ICAM4	3386	nonsynonymous SNV	1
R-HSA-198933	rs143034248	JAML	120425	nonsynonymous SNV	5
R-HSA-198933	rs201239422	KIR3DL2	3812	nonsynonymous SNV	2
R-HSA-198933	rs41558312	MICA	100507436	nonsynonymous SNV	3
R-HSA-198933	rs3134900	MICB	4277	nonsynonymous SNV	1
R-HSA-198933	rs41293883	MICB	4277	nonsynonymous SNV	2
R-HSA-198933	rs372155960	ULBP3	79465	nonsynonymous SNV	3
R-HSA-198933	rs959988599	CD81	975	.	1
R-HSA-198933	rs2230531	ITGB2	3689	nonsynonymous SNV	6
R-HSA-198933	rs2034891	SIGLEC12	89858	nonsynonymous SNV	1
R-HSA-198933	rs1283001621	CD1B	910	nonsynonymous SNV	2
R-HSA-198933	vi6.31271207	HLA-C	3107	nonsynonymous SNV	2
R-HSA-198933	rs371394950	ULBP1	80329	nonsynonymous SNV	1
R-HSA-198933	vi10.104035534	COL17A1	1308	nonsynonymous SNV	9
R-HSA-198933	rs535773328	HLA-G	3135	.	1
R-HSA-198933	vi21.44910602	ITGB2	3689	.	3
R-HSA-198933	rs371004925	NECTIN2	5819	nonsynonymous SNV	1
R-HSA-198933	rs1801714	ICAM1	3383	nonsynonymous SNV	2
R-HSA-198933	vi2.181534835	ITGA4	3676	nonsynonymous SNV	5
R-HSA-198933	rs5030672	ITGB2	3689	nonsynonymous SNV	6
R-HSA-198933	rs61737751	LAIR2	3904	stopgain	1
R-HSA-198933	rs61743147	SIGLEC12	89858	nonsynonymous SNV	2
R-HSA-198933	rs61734887	TREML2	79865	nonsynonymous SNV	1
R-HSA-198933	rs200192686	ICAM5	7087	nonsynonymous SNV	1
R-HSA-198933	rs769843750	CD22	933	nonsynonymous SNV	1
R-HSA-198933	rs754935006	CD247	919	nonsynonymous SNV	1
R-HSA-198933	vi19.10284947	ICAM1	3383	stopgain	1
R-HSA-198933	rs146296717	CD1C	911	nonsynonymous SNV	3
R-HSA-198933	rs34392760	COL2A1	1280	nonsynonymous SNV	3
R-HSA-198933	rs1059451	HLA-A	3105	nonsynonymous SNV	2
R-HSA-198933	vi6.29944524	HLA-A	3105	nonsynonymous SNV	2
R-HSA-198933	rs77935220	HLA-C	3107	nonsynonymous SNV	2
R-HSA-198933	rs141882537	ICAM4	3386	nonsynonymous SNV	1
R-HSA-198933	vi6.41350686	NCR2	9436	nonsynonymous SNV	1
R-HSA-198933	rs41540315	HLA-A	3105	nonsynonymous SNV	1
R-HSA-198933	vi6.29942804	HLA-A	3105	nonsynonymous SNV	2
R-HSA-198933	vi6.29943450	HLA-A	3105	stopgain	1
R-HSA-198933	rs148794540	HLA-A	3105	nonsynonymous SNV	2
R-HSA-198933	rs1799969	ICAM1	3383	nonsynonymous SNV	3
R-HSA-198933	vi6.31356280	HLA-B	3106	nonsynonymous SNV	3
R-HSA-198933	rs9266183	HLA-B	3106	nonsynonymous SNV	3
R-HSA-198933	vi19.10284792	ICAM1	3383	nonsynonymous SNV	3
R-HSA-198933	vi19.54632728	LILRB1	10859	nonsynonymous SNV	2
R-HSA-198933	rs376895100	LILRB1	10859	nonsynonymous SNV	1
R-HSA-198933	vi17.74473872	CD300A	11314	nonsynonymous SNV	4
R-HSA-198933	rs774708369	CD33	945	nonsynonymous SNV	2
R-HSA-198933	vi6.31356966	HLA-B	3106	.	1
R-HSA-198933	rs1050276	HLA-C	3107	nonsynonymous SNV	1
R-HSA-198933	rs1298989801	LILRA2	11027	nonsynonymous SNV	1
R-HSA-198933	vi21.44908156	ITGB2	3689	.	2
R-HSA-198933	rs199909610	OSCAR	126014	nonsynonymous SNV	5
R-HSA-198933	rs200100855	SIGLEC5	8778	nonsynonymous SNV	2
R-HSA-198933	vi7.100397913	PILRA	29992	.	1
R-HSA-198933	rs61742424	ULBP1	80329	nonsynonymous SNV	1
R-HSA-198933	rs7972747	ITGB7	3695	nonsynonymous SNV	4
R-HSA-198933	rs118046758	LAIR1	3903	nonsynonymous SNV	1
R-HSA-198933	rs533232752	NECTIN2	5819	nonsynonymous SNV	2
R-HSA-198933	vi19.51500094	SIGLEC12	89858	nonsynonymous SNV	2
R-HSA-198933	rs200754981	SIGLEC6	946	nonsynonymous SNV	3
R-HSA-198933	rs144427989	SIGLEC11	114132	nonsynonymous SNV	2
R-HSA-198933	vi1.161543083	FCGR3A	2214	nonsynonymous SNV	2
R-HSA-198933	rs146615949	HCST	10870	nonsynonymous SNV	3
R-HSA-198933	vi6.29943451	HLA-A	3105	nonsynonymous SNV	1
R-HSA-198933	vi6.29943450	HLA-A	3105	nonsynonymous SNV	1
R-HSA-198933	rs62621992	HLA-E	3133	nonsynonymous SNV	2
R-HSA-198933	vi12.53197622	ITGB7	3695	nonsynonymous SNV	8
R-HSA-198933	vi19.54600738	LILRA1	11024	nonsynonymous SNV	1
R-HSA-198933	vi19.54906334	NCR1	9437	stopgain	1
R-HSA-198933	vi6.41161514	TREM2	54209	nonsynonymous SNV	5
R-HSA-198933	vi1.158255260	CD1A	909	nonsynonymous SNV	2
R-HSA-198933	rs150508449	LILRA1	11024	stopgain	1
R-HSA-198933	vi19.54596389	LILRA1	11024	nonsynonymous SNV	3
R-HSA-198933	rs61737891	LILRB1	10859	nonsynonymous SNV	1
R-HSA-198933	rs372979390	SIGLEC1	6614	nonsynonymous SNV	4
R-HSA-198933	rs144781345	CD300LF	146722	nonsynonymous SNV	1
R-HSA-198933	rs768808806	COL1A1	1277	nonsynonymous SNV	8
R-HSA-198933	vi19.44888305	NECTIN2	5819	nonsynonymous SNV	3
R-HSA-198933	rs776217262	KIR3DL2	3812	nonsynonymous SNV	2
R-HSA-198933	vi19.54633108	LILRB1	10859	nonsynonymous SNV	1
R-HSA-198933	vi20.3706494	SIGLEC1	6614	stopgain	1
R-HSA-198933	vi1.158329391	CD1B	910	nonsynonymous SNV	2
R-HSA-198933	vi19.10285120	ICAM1	3383	nonsynonymous SNV	1
R-HSA-198933	vi19.54599260	LILRA1	11024	nonsynonymous SNV	1
R-HSA-198933	rs142818579	CD19	930	nonsynonymous SNV	4
R-HSA-198933	rs1065600	HLA-C	3107	nonsynonymous SNV	2
R-HSA-198933	rs41545712	HLA-C	3107	nonsynonymous SNV	2
R-HSA-198933	rs2308598	HLA-C	3107	nonsynonymous SNV	3
R-HSA-198933	rs41546713	HLA-C	3107	nonsynonymous SNV	3
R-HSA-198933	rs41558713	HLA-C	3107	nonsynonymous SNV	1
R-HSA-198933	rs142570222	HLA-C	3107	nonsynonymous SNV	1
R-HSA-198933	rs41548123	HLA-C	3107	nonsynonymous SNV	1
R-HSA-198933	vi6.31272013	HLA-C	3107	nonsynonymous SNV	2
R-HSA-198933	rs1143551	HLA-C	3107	nonsynonymous SNV	2
R-HSA-198933	rs41560617	HLA-C	3107	nonsynonymous SNV	2
R-HSA-198933	rs41540416	HLA-C	3107	nonsynonymous SNV	1
R-HSA-198933	rs41553415	HLA-C	3107	nonsynonymous SNV	2
R-HSA-198933	vi1.158330050	CD1B	910	nonsynonymous SNV	1
R-HSA-198933	rs72836561	CD300LG	146894	nonsynonymous SNV	3
R-HSA-198933	vi6.29725476	HLA-F	3134	nonsynonymous SNV	1
R-HSA-198933	vi6.29725527	HLA-F	3134	nonsynonymous SNV	1
R-HSA-198933	vi19.54751732	KIR2DL3	3804	nonsynonymous SNV	2
R-HSA-198933	vi19.54829367	KIR3DL1	3811	nonsynonymous SNV	1
R-HSA-198933	vi19.10293854	ICAM5	7087	nonsynonymous SNV	1
R-HSA-198933	rs186264456	CD300LD	100131439	nonsynonymous SNV	2
R-HSA-198933	rs200656381	ITGB1	3688	nonsynonymous SNV	5
R-HSA-198933	rs11539433	ITGB7	3695	nonsynonymous SNV	2
R-HSA-198933	rs34919993	KLRB1	3820	nonsynonymous SNV	2
R-HSA-198933	rs76665615	LILRA4	23547	nonsynonymous SNV	1
R-HSA-198933	rs61743142	SIGLEC12	89858	nonsynonymous SNV	1
R-HSA-198933	rs755259447	KIR2DL3	3804	nonsynonymous SNV	2
R-HSA-198933	vi19.51496882	SIGLEC12	89858	stopgain	1
R-HSA-198933	rs140895583	CD1A	909	nonsynonymous SNV	1
R-HSA-198933	rs41555216	HLA-B	3106	nonsynonymous SNV	3
R-HSA-198933	rs141484466	HLA-B	3106	nonsynonymous SNV	2
R-HSA-198933	vi6.31356751	HLA-B	3106	stopgain	1
R-HSA-198933	rs1140404	HLA-B	3106	nonsynonymous SNV	1
R-HSA-198933	rs141487266	HLA-E	3133	nonsynonymous SNV	2
R-HSA-198933	rs374589262	NECTIN2	5819	nonsynonymous SNV	4
R-HSA-198933	viX.2738242	CD99	4267	nonsynonymous SNV	2
R-HSA-198933	rs370381456	NCR3LG1	374383	nonsynonymous SNV	1
R-HSA-198933	rs140247910	NPDC1	56654	nonsynonymous SNV	4
R-HSA-198933	rs148583756	SIGLEC12	89858	nonsynonymous SNV	2
R-HSA-198933	vi11.118340545	CD3D	915	nonsynonymous SNV	2
R-HSA-198933	rs778282839	CD99	4267	.	1
R-HSA-198933	vi19.54752403	KIR2DL3	3804	nonsynonymous SNV	1
R-HSA-198933	rs368967628	LILRB5	10990	nonsynonymous SNV	2
R-HSA-198933	vi19.54830135	KIR3DL1	3811	nonsynonymous SNV	3
R-HSA-198933	rs567514335	TREM1	54210	nonsynonymous SNV	4
R-HSA-6805567	vi11.65209374	CAPN1	823	nonsynonymous SNV	8
R-HSA-6805567	rs10895991	CAPN1	823	nonsynonymous SNV	4
R-HSA-6805567	vi3.122341557	CSTA	1475	nonsynonymous SNV	2
R-HSA-6805567	rs17800159	DSC1	1823	nonsynonymous SNV	2
R-HSA-6805567	vi18.31074784	DSC2	1824	nonsynonymous SNV	4
R-HSA-6805567	rs2852003	DSC3	1825	nonsynonymous SNV	1
R-HSA-6805567	vi6.7576386	DSP	1832	nonsynonymous SNV	6
R-HSA-6805567	vi1.152313891	FLG	2312	nonsynonymous SNV	2
R-HSA-6805567	rs12750081	FLG	2312	nonsynonymous SNV	1
R-HSA-6805567	vi1.152309215	FLG	2312	nonsynonymous SNV	2
R-HSA-6805567	vi1.152305078	FLG	2312	nonsynonymous SNV	2
R-HSA-6805567	rs62623409	FLG	2312	nonsynonymous SNV	1
R-HSA-6805567	vi17.40819076	KRT10	3858	nonsynonymous SNV	1
R-HSA-6805567	rs9891361	KRT13	3860	nonsynonymous SNV	4
R-HSA-6805567	rs760134	KRT13	3860	nonsynonymous SNV	1
R-HSA-6805567	vi17.41586647	KRT14	3861	nonsynonymous SNV	1
R-HSA-6805567	vi17.41514660	KRT15	3866	nonsynonymous SNV	1
R-HSA-6805567	vi17.41518389	KRT15	3866	nonsynonymous SNV	1
R-HSA-6805567	rs9257	KRT23	25984	nonsynonymous SNV	1
R-HSA-6805567	rs2462961	KRT24	192666	nonsynonymous SNV	1
R-HSA-6805567	rs35076248	KRT25	147183	nonsynonymous SNV	2
R-HSA-6805567	vi17.40771762	KRT26	353288	nonsynonymous SNV	5
R-HSA-6805567	rs2469826	KRT27	342574	nonsynonymous SNV	2
R-HSA-6805567	vi17.40782064	KRT27	342574	nonsynonymous SNV	4
R-HSA-6805567	vi17.40779624	KRT27	342574	nonsynonymous SNV	2
R-HSA-6805567	vi17.40779560	KRT27	342574	nonsynonymous SNV	1
R-HSA-6805567	vi17.40799739	KRT28	162605	nonsynonymous SNV	3
R-HSA-6805567	vi12.52792304	KRT3	3850	nonsynonymous SNV	5
R-HSA-6805567	rs28721426	KRT3	3850	nonsynonymous SNV	3
R-HSA-6805567	vi17.41395511	KRT31	3881	nonsynonymous SNV	4
R-HSA-6805567	rs2604953	KRT32	3882	nonsynonymous SNV	1
R-HSA-6805567	rs2071561	KRT32	3882	nonsynonymous SNV	5
R-HSA-6805567	rs2604955	KRT32	3882	nonsynonymous SNV	1
R-HSA-6805567	rs11078993	KRT32	3882	nonsynonymous SNV	5
R-HSA-6805567	rs12937519	KRT33A	3883	nonsynonymous SNV	2
R-HSA-6805567	rs743686	KRT35	3886	nonsynonymous SNV	3
R-HSA-6805567	vi17.41477097	KRT35	3886	nonsynonymous SNV	2
R-HSA-6805567	rs12451652	KRT35	3886	nonsynonymous SNV	4
R-HSA-6805567	rs2301354	KRT36	8689	nonsynonymous SNV	3
R-HSA-6805567	rs9916484	KRT37	8688	nonsynonymous SNV	1
R-HSA-6805567	rs16966811	KRT37	8688	nonsynonymous SNV	2
R-HSA-6805567	rs2071607	KRT37	8688	nonsynonymous SNV	1
R-HSA-6805567	rs897416	KRT38	8687	nonsynonymous SNV	1
R-HSA-6805567	vi12.52515088	KRT5	3852	nonsynonymous SNV	1
R-HSA-6805567	rs11549950	KRT5	3852	nonsynonymous SNV	1
R-HSA-6805567	vi12.52519125	KRT5	3852	nonsynonymous SNV	1
R-HSA-6805567	vi12.52450481	KRT6B	3854	nonsynonymous SNV	1
R-HSA-6805567	vi12.52451790	KRT6B	3854	nonsynonymous SNV	1
R-HSA-6805567	rs412533	KRT6C	286887	nonsynonymous SNV	2
R-HSA-6805567	rs411107	KRT6C	286887	nonsynonymous SNV	4
R-HSA-6805567	rs665470	KRT71	112802	nonsynonymous SNV	2
R-HSA-6805567	vi12.52587658	KRT72	140807	nonsynonymous SNV	5
R-HSA-6805567	rs12833456	KRT72	140807	nonsynonymous SNV	3
R-HSA-6805567	rs11170187	KRT72	140807	nonsynonymous SNV	2
R-HSA-6805567	rs7310138	KRT72	140807	nonsynonymous SNV	3
R-HSA-6805567	rs7302968	KRT73	319101	nonsynonymous SNV	1
R-HSA-6805567	vi12.52571389	KRT74	121391	nonsynonymous SNV	1
R-HSA-6805567	rs2232386	KRT75	9119	nonsynonymous SNV	2
R-HSA-6805567	vi12.52424593	KRT75	9119	nonsynonymous SNV	3
R-HSA-6805567	vi12.52424720	KRT75	9119	nonsynonymous SNV	1
R-HSA-6805567	rs6580904	KRT76	51350	nonsynonymous SNV	4
R-HSA-6805567	rs11170271	KRT76	51350	nonsynonymous SNV	5
R-HSA-6805567	rs2280480	KRT76	51350	nonsynonymous SNV	3
R-HSA-6805567	vi12.52697782	KRT77	374454	nonsynonymous SNV	3
R-HSA-6805567	rs2253798	KRT78	196374	nonsynonymous SNV	1
R-HSA-6805567	rs73102423	KRT79	338785	nonsynonymous SNV	1
R-HSA-6805567	vi12.52291312	KRT81	3887	nonsynonymous SNV	4
R-HSA-6805567	vi12.52383794	KRT84	3890	nonsynonymous SNV	5
R-HSA-6805567	rs2245203	KRT84	3890	nonsynonymous SNV	1
R-HSA-6805567	vi12.52360984	KRT85	3891	nonsynonymous SNV	2
R-HSA-6805567	vi21.44540035	KRTAP10-1	386677	nonsynonymous SNV	3
R-HSA-6805567	vi21.44539429	KRTAP10-1	386677	nonsynonymous SNV	3
R-HSA-6805567	rs233319	KRTAP10-1	386677	nonsynonymous SNV	1
R-HSA-6805567	rs233316	KRTAP10-1	386677	nonsynonymous SNV	2
R-HSA-6805567	rs62218859	KRTAP10-1	386677	nonsynonymous SNV	1
R-HSA-6805567	rs4818949	KRTAP10-10	353333	nonsynonymous SNV	1
R-HSA-6805567	rs4818948	KRTAP10-10	353333	nonsynonymous SNV	3
R-HSA-6805567	rs73909210	KRTAP10-11	386678	nonsynonymous SNV	4
R-HSA-6805567	vi21.44647263	KRTAP10-11	386678	nonsynonymous SNV	3
R-HSA-6805567	rs4818952	KRTAP10-11	386678	nonsynonymous SNV	4
R-HSA-6805567	vi21.44551140	KRTAP10-2	386679	nonsynonymous SNV	2
R-HSA-6805567	vi21.44558207	KRTAP10-3	386682	nonsynonymous SNV	2
R-HSA-6805567	rs75428839	KRTAP10-7	386675	nonsynonymous SNV	1
R-HSA-6805567	rs62220926	KRTAP10-9	386676	nonsynonymous SNV	2
R-HSA-6805567	vi21.44666801	KRTAP12-2	353323	nonsynonymous SNV	1
R-HSA-6805567	vi21.30396178	KRTAP13-1	140258	nonsynonymous SNV	5
R-HSA-6805567	rs2832873	KRTAP15-1	254950	nonsynonymous SNV	1
R-HSA-6805567	rs200049107	KRTAP2-4	85294	stopgain	1
R-HSA-6805567	rs8127420	KRTAP25-1	100131902	nonsynonymous SNV	2
R-HSA-6805567	rs1001191	KRTAP29-1	100533177	nonsynonymous SNV	1
R-HSA-6805567	vi17.41117817	KRTAP4-11	653240	nonsynonymous SNV	1
R-HSA-6805567	rs1497383	KRTAP4-5	85289	nonsynonymous SNV	1
R-HSA-6805567	vi17.41097708	KRTAP4-8	728224	nonsynonymous SNV	2
R-HSA-6805567	rs188029416	KRTAP5-10	387273	nonsynonymous SNV	1
R-HSA-6805567	vi11.1621654	KRTAP5-4	387267	nonsynonymous SNV	1
R-HSA-6805567	vi11.1629890	KRTAP5-5	439915	nonsynonymous SNV	1
R-HSA-6805567	rs61867581	KRTAP5-5	439915	nonsynonymous SNV	2
R-HSA-6805567	rs71454096	KRTAP5-5	439915	nonsynonymous SNV	1
R-HSA-6805567	vi11.1629931	KRTAP5-5	439915	nonsynonymous SNV	2
R-HSA-6805567	rs147101544	KRTAP5-5	439915	nonsynonymous SNV	3
R-HSA-6805567	rs55921335	KRTAP5-8	57830	nonsynonymous SNV	4
R-HSA-6805567	rs9902235	KRTAP9-2	83899	nonsynonymous SNV	2
R-HSA-6805567	vi17.41249979	KRTAP9-4	85280	nonsynonymous SNV	3
R-HSA-6805567	rs2191379	KRTAP9-4	85280	nonsynonymous SNV	2
R-HSA-6805567	vi17.41238503	KRTAP9-8	83901	nonsynonymous SNV	2
R-HSA-6805567	vi1.152776615	LCE1F	353137	nonsynonymous SNV	2
R-HSA-6805567	rs2105117	LCE5A	254910	nonsynonymous SNV	2
R-HSA-6805567	vi10.88770903	LIPN	643418	nonsynonymous SNV	2
R-HSA-6805567	vi6.138092196	PERP	64065	nonsynonymous SNV	1
R-HSA-6805567	vi11.397331	PKP3	11187	nonsynonymous SNV	3
R-HSA-6805567	vi16.4883938	PPL	5493	nonsynonymous SNV	2
R-HSA-6805567	rs1049205	PPL	5493	nonsynonymous SNV	1
R-HSA-6805567	vi5.148213934	SPINK6	404203	nonsynonymous SNV	3
R-HSA-6805567	vi1.152985356	SPRR1A	6698	nonsynonymous SNV	1
R-HSA-6805567	rs3795382	SPRR1B	6699	nonsynonymous SNV	1
R-HSA-6805567	vi1.153003267	SPRR3	6707	nonsynonymous SNV	1
R-HSA-6805567	vi1.152108344	TCHH	7062	nonsynonymous SNV	1
R-HSA-6805567	vi6.7583470	DSP	1832	nonsynonymous SNV	4
R-HSA-6805567	vi1.152306713	FLG	2312	nonsynonymous SNV	1
R-HSA-6805567	vi1.152304195	FLG	2312	nonsynonymous SNV	1
R-HSA-6805567	rs41283425	JUP	3728	nonsynonymous SNV	5
R-HSA-6805567	rs2569491	KLK14	43847	nonsynonymous SNV	1
R-HSA-6805567	vi19.51081694	KLK14	43847	nonsynonymous SNV	1
R-HSA-6805567	rs3826550	KRT14	3861	nonsynonymous SNV	1
R-HSA-6805567	rs2305556	KRT15	3866	nonsynonymous SNV	1
R-HSA-6805567	rs12951399	KRT25	147183	nonsynonymous SNV	1
R-HSA-6805567	rs17558560	KRT27	342574	nonsynonymous SNV	3
R-HSA-6805567	vi12.52792339	KRT3	3850	nonsynonymous SNV	7
R-HSA-6805567	rs117083040	KRT32	3882	nonsynonymous SNV	2
R-HSA-6805567	rs2071563	KRT32	3882	nonsynonymous SNV	5
R-HSA-6805567	rs2071599	KRT34	3885	nonsynonymous SNV	1
R-HSA-6805567	vi17.41487088	KRT36	8689	nonsynonymous SNV	4
R-HSA-6805567	rs17843021	KRT39	390792	nonsynonymous SNV	3
R-HSA-6805567	rs11649834	KRT40	125115	nonsynonymous SNV	5
R-HSA-6805567	rs1510069	KRT40	125115	nonsynonymous SNV	1
R-HSA-6805567	rs721957	KRT40	125115	nonsynonymous SNV	1
R-HSA-6805567	rs1510068	KRT40	125115	nonsynonymous SNV	1
R-HSA-6805567	rs721958	KRT40	125115	nonsynonymous SNV	2
R-HSA-6805567	rs2010027	KRT40	125115	nonsynonymous SNV	3
R-HSA-6805567	vi17.40983118	KRT40	125115	nonsynonymous SNV	4
R-HSA-6805567	rs9908389	KRT40	125115	nonsynonymous SNV	1
R-HSA-6805567	vi12.52473310	KRT6C	286887	nonsynonymous SNV	1
R-HSA-6805567	rs138735842	KRT7	3855	nonsynonymous SNV	2
R-HSA-6805567	vi12.52611302	KRT73	319101	nonsynonymous SNV	5
R-HSA-6805567	vi12.52772165	KRT76	51350	nonsynonymous SNV	6
R-HSA-6805567	rs3782489	KRT77	374454	nonsynonymous SNV	4
R-HSA-6805567	rs2013335	KRT78	196374	nonsynonymous SNV	4
R-HSA-6805567	vi12.52288038	KRT81	3887	stopgain	1
R-HSA-6805567	rs2329834	KRTAP10-2	386679	nonsynonymous SNV	2
R-HSA-6805567	rs79221051	KRTAP10-3	386682	nonsynonymous SNV	1
R-HSA-6805567	rs145876389	KRTAP6-1	337966	nonsynonymous SNV	1
R-HSA-6805567	rs1214464	LIPK	643414	nonsynonymous SNV	1
R-HSA-6805567	rs532468966	PRSS8	5652	nonsynonymous SNV	5
R-HSA-6805567	rs3752095	DSG1	1828	nonsynonymous SNV	4
R-HSA-6805567	vi6.7565494	DSP	1832	nonsynonymous SNV	7
R-HSA-6805567	rs146508997	EVPL	2125	nonsynonymous SNV	4
R-HSA-6805567	vi12.52949300	KRT18	3875	nonsynonymous SNV	8
R-HSA-6805567	vi12.52949285	KRT18	3875	nonsynonymous SNV	9
R-HSA-6805567	vi12.52949256	KRT18	3875	nonsynonymous SNV	4
R-HSA-6805567	vi12.52949275	KRT18	3875	nonsynonymous SNV	7
R-HSA-6805567	rs74953757	KRT18	3875	nonsynonymous SNV	5
R-HSA-6805567	rs72830046	KRT32	3882	nonsynonymous SNV	2
R-HSA-6805567	rs9910204	KRT37	8688	nonsynonymous SNV	2
R-HSA-6805567	rs150812789	KRT40	125115	nonsynonymous SNV	2
R-HSA-6805567	rs17843015	KRT40	125115	nonsynonymous SNV	3
R-HSA-6805567	vi12.52447390	KRT6B	3854	nonsynonymous SNV	2
R-HSA-6805567	rs11608915	KRT6C	286887	nonsynonymous SNV	5
R-HSA-6805567	rs56207115	KRT72	140807	nonsynonymous SNV	1
R-HSA-6805567	rs57242225	KRT72	140807	nonsynonymous SNV	2
R-HSA-6805567	rs2658658	KRT82	3888	nonsynonymous SNV	2
R-HSA-6805567	vi12.52316937	KRT83	3889	nonsynonymous SNV	2
R-HSA-6805567	vi12.52364387	KRT85	3891	nonsynonymous SNV	1
R-HSA-6805567	rs202090596	KRTAP10-1	386677	nonsynonymous SNV	1
R-HSA-6805567	rs114653592	KRTAP10-10	353333	nonsynonymous SNV	3
R-HSA-6805567	vi21.44637501	KRTAP10-10	353333	nonsynonymous SNV	2
R-HSA-6805567	rs3829598	KRTAP3-2	83897	nonsynonymous SNV	4
R-HSA-6805567	rs1846044	KRTAP4-5	85289	nonsynonymous SNV	4
R-HSA-6805567	rs35925287	KRTAP5-2	440021	nonsynonymous SNV	1
R-HSA-6805567	rs143524208	KRTAP5-5	439915	nonsynonymous SNV	3
R-HSA-6805567	vi11.71548679	KRTAP5-9	3846	nonsynonymous SNV	1
R-HSA-6805567	vi1.152664367	LCE2D	353141	nonsynonymous SNV	2
R-HSA-6805567	rs512208	LCE3D	84648	nonsynonymous SNV	1
R-HSA-6805567	rs35340520	PPL	5493	nonsynonymous SNV	3
R-HSA-6805567	vi14.24259769	TGM1	7051	nonsynonymous SNV	8
R-HSA-6805567	rs780976578	CAPN1	823	nonsynonymous SNV	10
R-HSA-6805567	vi17.76007765	EVPL	2125	nonsynonymous SNV	1
R-HSA-6805567	rs14024	KRT1	3848	nonsynonymous SNV	2
R-HSA-6805567	rs77919366	KRT10	3858	nonsynonymous SNV	1
R-HSA-6805567	vi17.41619622	KRT17	3872	nonsynonymous SNV	1
R-HSA-6805567	rs2232387	KRT75	9119	nonsynonymous SNV	6
R-HSA-6805567	vi12.52823205	KRT79	338785	nonsynonymous SNV	5
R-HSA-6805567	rs62623375	KRTAP1-5	83895	nonsynonymous SNV	2
R-HSA-6805567	rs78191358	KRTAP10-11	386678	nonsynonymous SNV	2
R-HSA-6805567	vi21.30881508	KRTAP11-1	337880	nonsynonymous SNV	1
R-HSA-6805567	rs9636845	KRTAP11-1	337880	nonsynonymous SNV	3
R-HSA-6805567	rs201126380	KRTAP2-2	728279	stopgain	1
R-HSA-6805567	rs1388240399	KRTAP5-6	440023	nonsynonymous SNV	1
R-HSA-6805567	rs147685834	KRTAP5-7	440050	nonsynonymous SNV	2
R-HSA-6805567	vi12.32841124	PKP2	5318	nonsynonymous SNV	4
R-HSA-6805567	rs75957773	RPTN	126638	nonsynonymous SNV	2
R-HSA-6805567	rs76015112	RPTN	126638	nonsynonymous SNV	1
R-HSA-6805567	rs113327860	RPTN	126638	nonsynonymous SNV	2
R-HSA-6805567	vi18.31069009	DSC2	1824	nonsynonymous SNV	1
R-HSA-6805567	vi17.76018553	EVPL	2125	nonsynonymous SNV	1
R-HSA-6805567	vi1.152309472	FLG	2312	nonsynonymous SNV	1
R-HSA-6805567	vi1.152309791	FLG	2312	nonsynonymous SNV	2
R-HSA-6805567	vi1.152310441	FLG	2312	nonsynonymous SNV	2
R-HSA-6805567	vi1.152307871	FLG	2312	nonsynonymous SNV	2
R-HSA-6805567	vi1.152309835	FLG	2312	nonsynonymous SNV	1
R-HSA-6805567	vi1.152303983	FLG	2312	nonsynonymous SNV	2
R-HSA-6805567	vi1.152304296	FLG	2312	nonsynonymous SNV	1
R-HSA-6805567	vi1.152307789	FLG	2312	nonsynonymous SNV	2
R-HSA-6805567	rs11588170	FLG	2312	nonsynonymous SNV	1
R-HSA-6805567	vi1.152308828	FLG	2312	nonsynonymous SNV	1
R-HSA-6805567	rs776551928	KRT6A	3853	nonsynonymous SNV	2
R-HSA-6805567	rs61745883	KRT6B	3854	nonsynonymous SNV	8
R-HSA-6805567	rs61746354	KRT6B	3854	nonsynonymous SNV	4
R-HSA-6805567	rs202222264	KRT6B	3854	nonsynonymous SNV	2
R-HSA-6805567	rs10876360	KRT78	196374	nonsynonymous SNV	1
R-HSA-6805567	rs137965090	KRT78	196374	nonsynonymous SNV	4
R-HSA-6805567	vi12.52844603	KRT78	196374	nonsynonymous SNV	2
R-HSA-6805567	vi12.52823967	KRT79	338785	nonsynonymous SNV	9
R-HSA-6805567	rs1732263	KRT82	3888	nonsynonymous SNV	1
R-HSA-6805567	rs61630004	KRT85	3891	nonsynonymous SNV	1
R-HSA-6805567	rs9306109	KRTAP10-10	353333	nonsynonymous SNV	1
R-HSA-6805567	rs370514688	KRTAP10-6	386674	nonsynonymous SNV	2
R-HSA-6805567	vi21.44627441	KRTAP10-9	386676	nonsynonymous SNV	4
R-HSA-6805567	rs781932346	KRTAP10-9	386676	nonsynonymous SNV	4
R-HSA-6805567	rs985861	DSC1	1823	nonsynonymous SNV	1
R-HSA-6805567	rs148147581	DSP	1832	nonsynonymous SNV	2
R-HSA-6805567	rs200558860	FLG	2312	nonsynonymous SNV	1
R-HSA-6805567	vi12.52795835	KRT3	3850	nonsynonymous SNV	2
R-HSA-6805567	rs11170176	KRT74	121391	nonsynonymous SNV	1
R-HSA-6805567	vi12.52367215	KRT85	3891	nonsynonymous SNV	4
R-HSA-6805567	vi21.44558631	KRTAP10-3	386682	nonsynonymous SNV	3
R-HSA-6805567	rs79061358	KRTAP13-4	284827	nonsynonymous SNV	1
R-HSA-6805567	rs3804007	KRTAP26-1	388818	nonsynonymous SNV	3
R-HSA-6805567	vi21.30319474	KRTAP26-1	388818	nonsynonymous SNV	1
R-HSA-6805567	rs117534873	KRTAP27-1	643812	nonsynonymous SNV	3
R-HSA-6805567	rs139550112	PERP	64065	nonsynonymous SNV	4
R-HSA-6805567	vi16.4885984	PPL	5493	nonsynonymous SNV	2
R-HSA-6805567	vi1.152110849	TCHH	7062	nonsynonymous SNV	2
R-HSA-6805567	vi1.152107696	TCHH	7062	stopgain	1
R-HSA-6805567	rs150024502	CELA2A	63036	nonsynonymous SNV	2
R-HSA-6805567	vi18.31403566	DSG4	147409	nonsynonymous SNV	5
R-HSA-6805567	vi6.7580562	DSP	1832	nonsynonymous SNV	3
R-HSA-6805567	rs143856828	KRT74	121391	nonsynonymous SNV	2
R-HSA-6805567	rs2857663	KRT83	3889	nonsynonymous SNV	4
R-HSA-6805567	rs143686476	KRTAP12-2	353323	nonsynonymous SNV	1
R-HSA-6805567	rs58645950	KRTAP5-6	440023	nonsynonymous SNV	3
R-HSA-6805567	rs760662720	LCE3E	353145	nonsynonymous SNV	1
R-HSA-6805567	rs72696940	RPTN	126638	nonsynonymous SNV	2
R-HSA-6805567	vi18.31524751	DSG2	1829	nonsynonymous SNV	3
R-HSA-6805567	rs78044548	EVPL	2125	nonsynonymous SNV	3
R-HSA-6805567	vi17.76010204	EVPL	2125	nonsynonymous SNV	1
R-HSA-6805567	rs764246868	KRT15	3866	nonsynonymous SNV	8
R-HSA-6805567	rs147423442	KRT16	3868	nonsynonymous SNV	2
R-HSA-6805567	rs12450621	KRT33B	3884	nonsynonymous SNV	9
R-HSA-6805567	rs754012680	KRT34	3885	nonsynonymous SNV	2
R-HSA-6805567	vi12.52492729	KRT6A	3853	nonsynonymous SNV	9
R-HSA-6805567	rs61730587	KRT82	3888	nonsynonymous SNV	1
R-HSA-6805567	rs139433635	KRTAP26-1	388818	nonsynonymous SNV	1
R-HSA-6805567	vi11.71548951	KRTAP5-9	3846	nonsynonymous SNV	2
R-HSA-6805567	rs56056379	LCE1B	353132	nonsynonymous SNV	1
R-HSA-6805567	rs2006940	LCE1C	353133	nonsynonymous SNV	1
R-HSA-6805567	vi1.152798057	LCE1D	353134	nonsynonymous SNV	1
R-HSA-6805567	vi10.88764578	LIPN	643418	nonsynonymous SNV	2
R-HSA-6805567	rs1198327235	DSG4	147409	nonsynonymous SNV	1
R-HSA-6805567	rs146471978	KAZN	23254	nonsynonymous SNV	1
R-HSA-6805567	rs7213256	KRT39	390792	nonsynonymous SNV	1
R-HSA-6805567	rs16968862	KRT40	125115	nonsynonymous SNV	3
R-HSA-6805567	rs112554450	KRT85	3891	nonsynonymous SNV	6
R-HSA-6805567	rs144575720	KRTAP21-2	337978	nonsynonymous SNV	2
R-HSA-6805567	vi11.71565741	KRTAP5-10	387273	nonsynonymous SNV	1
R-HSA-6805567	rs10888510	LCE4A	199834	nonsynonymous SNV	2
R-HSA-6805567	rs143744326	RPTN	126638	nonsynonymous SNV	1
R-HSA-6805567	rs113188294	FLG	2312	nonsynonymous SNV	1
R-HSA-6805567	vi17.41420928	KRT37	8688	nonsynonymous SNV	2
R-HSA-6805567	vi12.52614655	KRT73	319101	nonsynonymous SNV	2
R-HSA-6805567	rs113397060	KRTAP2-3	730755	nonsynonymous SNV	4
R-HSA-6805567	rs201941213	KRTAP5-5	439915	nonsynonymous SNV	1
R-HSA-6805567	vi12.32868983	PKP2	5318	nonsynonymous SNV	1
R-HSA-6805567	vi1.152111563	TCHH	7062	nonsynonymous SNV	1
R-HSA-6805567	rs16988799	KLK8	11202	nonsynonymous SNV	2
R-HSA-6805567	vi17.40867129	KRT12	3859	nonsynonymous SNV	2
R-HSA-6805567	rs7212483	KRT20	54474	nonsynonymous SNV	1
R-HSA-6805567	rs11170164	KRT5	3852	nonsynonymous SNV	8
R-HSA-6805567	rs11170177	KRT74	121391	nonsynonymous SNV	5
R-HSA-6805567	rs668313	KRT77	374454	nonsynonymous SNV	7
R-HSA-6805567	rs585664	KRT77	374454	nonsynonymous SNV	8
R-HSA-6805567	rs150981240	KRT77	374454	nonsynonymous SNV	3
R-HSA-6805567	rs58717266	KRT86	3892	nonsynonymous SNV	4
R-HSA-6805567	rs62624962	KRTAP2-2	728279	nonsynonymous SNV	1
R-HSA-6805567	rs527598636	KRTAP5-3	387266	nonsynonymous SNV	2
R-HSA-6805567	rs12791610	KRTAP5-9	3846	nonsynonymous SNV	3
R-HSA-6805567	rs80271068	LCE2A	353139	nonsynonymous SNV	2
R-HSA-6805567	vi1.201313274	PKP1	5317	nonsynonymous SNV	1
R-HSA-6805567	rs33941312	CDSN	1041	nonsynonymous SNV	3
R-HSA-6805567	vi1.152308263	FLG	2312	nonsynonymous SNV	2
R-HSA-6805567	vi1.152305624	FLG	2312	nonsynonymous SNV	2
R-HSA-6805567	rs77032592	FLG	2312	nonsynonymous SNV	2
R-HSA-6805567	vi1.152307210	FLG	2312	nonsynonymous SNV	1
R-HSA-6805567	rs78489268	FLG	2312	nonsynonymous SNV	1
R-HSA-6805567	rs146237930	FLG	2312	nonsynonymous SNV	2
R-HSA-6805567	rs61929765	KRT3	3850	nonsynonymous SNV	6
R-HSA-6805567	rs376480528	KRT6A	3853	nonsynonymous SNV	4
R-HSA-6805567	rs80347085	KRT74	121391	nonsynonymous SNV	1
R-HSA-6805567	rs73320318	KRT74	121391	nonsynonymous SNV	4
R-HSA-6805567	rs56997521	KRT8	3856	nonsynonymous SNV	5
R-HSA-6805567	vi17.41140214	KRTAP4-6	81871	nonsynonymous SNV	2
R-HSA-6805567	rs74777687	LIPJ	142910	.	1
R-HSA-6805567	rs74133286	SPRR2F	6705	nonsynonymous SNV	1
R-HSA-6805567	rs74133288	SPRR2F	6705	nonsynonymous SNV	1
R-HSA-6805567	rs146612508	TCHH	7062	nonsynonymous SNV	1
R-HSA-6805567	rs35338395	DSC1	1823	nonsynonymous SNV	3
R-HSA-6805567	vi19.50950027	KLK5	25818	nonsynonymous SNV	2
R-HSA-6805567	rs73985745	KRT26	353288	nonsynonymous SNV	1
R-HSA-6805567	vi17.41364890	KRT33B	3884	nonsynonymous SNV	9
R-HSA-6805567	vi12.52487848	KRT6A	3853	nonsynonymous SNV	1
R-HSA-6805567	vi12.52601343	KRT72	140807	nonsynonymous SNV	2
R-HSA-6805567	rs118113109	KRT74	121391	nonsynonymous SNV	6
R-HSA-6805567	rs139240914	KRT77	374454	nonsynonymous SNV	1
R-HSA-6805567	rs61753522	KRT78	196374	nonsynonymous SNV	2
R-HSA-6805567	rs75633465	KRT79	338785	nonsynonymous SNV	6
R-HSA-6805567	vi21.44697908	KRTAP10-12	386685	nonsynonymous SNV	3
R-HSA-6805567	vi17.41009044	KRTAP3-1	83896	nonsynonymous SNV	2
R-HSA-6805567	vi11.71527509	KRTAP5-7	440050	nonsynonymous SNV	1
R-HSA-6805567	rs74914596	KRTAP6-1	337966	nonsynonymous SNV	2
R-HSA-6805567	rs189546119	RPTN	126638	stopgain	1
R-HSA-6805567	rs143043662	JUP	3728	nonsynonymous SNV	2
R-HSA-6805567	rs117484558	KRT14	3861	nonsynonymous SNV	4
R-HSA-6805567	vi12.52245451	KRT7	3855	nonsynonymous SNV	7
R-HSA-6805567	vi12.52233385	KRT7	3855	nonsynonymous SNV	3
R-HSA-6805567	rs113504861	KRTAP13-1	140258	nonsynonymous SNV	1
R-HSA-6805567	rs34407570	KRTAP19-1	337882	nonsynonymous SNV	1
R-HSA-6805567	vi21.30491945	KRTAP19-3	337970	nonsynonymous SNV	3
R-HSA-6805567	vi17.41160678	KRTAP4-4	84616	nonsynonymous SNV	5
R-HSA-6805567	rs778006653	KRTAP5-7	440050	nonsynonymous SNV	1
R-HSA-6805567	rs78672252	PKP1	5317	nonsynonymous SNV	3
R-HSA-6805567	vi1.152109156	TCHH	7062	nonsynonymous SNV	1
R-HSA-6805567	rs28756768	TGM5	9333	nonsynonymous SNV	1
R-HSA-6805567	rs35630063	DSC3	1825	nonsynonymous SNV	6
R-HSA-6805567	vi1.152310577	FLG	2312	nonsynonymous SNV	2
R-HSA-6805567	vi17.40936483	KRT23	25984	nonsynonymous SNV	1
R-HSA-6805567	rs61747622	KRT34	3885	nonsynonymous SNV	1
R-HSA-6805567	rs17843023	KRT39	390792	nonsynonymous SNV	2
R-HSA-6805567	vi12.52491649	KRT6A	3853	nonsynonymous SNV	4
R-HSA-6805567	rs199817117	KRTAP4-9	100132386	nonsynonymous SNV	2
R-HSA-6805567	vi16.4885635	PPL	5493	nonsynonymous SNV	1
R-HSA-6805567	rs56259134	KRT16	3868	nonsynonymous SNV	4
R-HSA-6805567	rs139252457	KRT79	338785	nonsynonymous SNV	4
R-HSA-6805567	vi17.41027127	KRTAP1-5	83895	nonsynonymous SNV	2
R-HSA-6805567	rs145185182	KRTAP10-3	386682	nonsynonymous SNV	1
R-HSA-6805567	rs201362069	KRTAP10-6	386674	nonsynonymous SNV	3
R-HSA-6805567	vi1.152308657	FLG	2312	nonsynonymous SNV	2
R-HSA-6805567	rs1216443356	KRT18	3875	nonsynonymous SNV	3
R-HSA-6805567	vi12.52949223	KRT18	3875	nonsynonymous SNV	7
R-HSA-6805567	rs77364359	KRT18	3875	nonsynonymous SNV	3
R-HSA-6805567	vi12.52949348	KRT18	3875	nonsynonymous SNV	7
R-HSA-6805567	rs77825282	KRT18	3875	nonsynonymous SNV	4
R-HSA-6805567	vi12.52949315	KRT18	3875	nonsynonymous SNV	3
R-HSA-6805567	rs78514003	KRT18	3875	nonsynonymous SNV	2
R-HSA-6805567	rs78479490	KRT18	3875	nonsynonymous SNV	5
R-HSA-6805567	rs200189711	KRT35	3886	nonsynonymous SNV	3
R-HSA-6805567	rs17099602	KRT6C	286887	nonsynonymous SNV	1
R-HSA-6805567	vi12.52471497	KRT6C	286887	nonsynonymous SNV	8
R-HSA-6805567	rs143200002	KRTAP4-3	85290	nonsynonymous SNV	2
R-HSA-6805567	vi17.41149343	KRTAP4-5	85289	nonsynonymous SNV	1
R-HSA-6805567	rs137946880	KRTAP5-4	387267	nonsynonymous SNV	2
R-HSA-6805567	rs62621285	ST14	6768	nonsynonymous SNV	2
R-HSA-6805567	rs150149800	EVPL	2125	nonsynonymous SNV	5
R-HSA-6805567	rs10445216	EVPL	2125	nonsynonymous SNV	4
R-HSA-6805567	rs201296079	KLK14	43847	nonsynonymous SNV	8
R-HSA-6805567	rs999597	KRTAP13-4	284827	nonsynonymous SNV	1
R-HSA-6805567	rs760881715	KRTAP5-6	440023	nonsynonymous SNV	2
R-HSA-6805567	rs41284084	LIPK	643414	nonsynonymous SNV	2
R-HSA-6805567	rs376629947	LIPK	643414	nonsynonymous SNV	4
R-HSA-6805567	vi15.101305277	PCSK6	5046	nonsynonymous SNV	6
R-HSA-6805567	vi14.24262228	TGM1	7051	nonsynonymous SNV	5
R-HSA-6805567	rs6503627	KRT31	3881	nonsynonymous SNV	4
R-HSA-6805567	rs2604956	KRT32	3882	nonsynonymous SNV	3
R-HSA-6805567	rs71373411	KRT33B	3884	nonsynonymous SNV	1
R-HSA-6805567	rs8071814	KRT37	8688	nonsynonymous SNV	5
R-HSA-6805567	rs74095123	KRT71	112802	nonsynonymous SNV	1
R-HSA-6805567	rs142963180	KRT78	196374	nonsynonymous SNV	4
R-HSA-6805567	rs79897879	KRT81	3887	nonsynonymous SNV	4
R-HSA-6805567	rs9635728	KRTAP2-1	81872	nonsynonymous SNV	3
R-HSA-6805567	vi17.41149568	KRTAP4-5	85289	nonsynonymous SNV	2
R-HSA-6805567	vi11.1584727	KRTAP5-1	387264	nonsynonymous SNV	2
R-HSA-6805567	rs56169785	LCE5A	254910	nonsynonymous SNV	2
R-HSA-6805567	rs148529565	PRSS8	5652	nonsynonymous SNV	4
R-HSA-6805567	rs16961975	DSG3	1830	nonsynonymous SNV	2
R-HSA-6805567	rs61730311	DSG3	1830	nonsynonymous SNV	1
R-HSA-6805567	vi18.31474331	DSG3	1830	nonsynonymous SNV	4
R-HSA-6805567	rs28763967	DSP	1832	nonsynonymous SNV	4
R-HSA-6805567	vi12.52515238	KRT5	3852	nonsynonymous SNV	7
R-HSA-6805567	vi12.52473406	KRT6C	286887	nonsynonymous SNV	7
R-HSA-6805567	rs724849	KRTAP22-1	337979	nonsynonymous SNV	1
R-HSA-6805567	vi11.1697603	KRTAP5-6	440023	nonsynonymous SNV	2
R-HSA-6805567	vi11.400546	PKP3	11187	nonsynonymous SNV	8
R-HSA-6805567	vi17.41394847	KRT31	3881	.	1
R-HSA-6805567	vi12.52601210	KRT72	140807	nonsynonymous SNV	2
R-HSA-6805567	rs137943557	KRTAP4-8	728224	stopgain	1
R-HSA-6805567	vi17.41098005	KRTAP4-8	728224	nonsynonymous SNV	3
R-HSA-6805567	rs375884418	PCSK6	5046	nonsynonymous SNV	2
R-HSA-6805567	vi11.397055	PKP3	11187	nonsynonymous SNV	5
R-HSA-6805567	rs201343749	KRT10	3858	nonsynonymous SNV	1
R-HSA-6805567	rs139194242	KRT27	342574	nonsynonymous SNV	9
R-HSA-6805567	rs142165420	KRT28	162605	nonsynonymous SNV	2
R-HSA-6805567	vi12.52317765	KRT83	3889	stopgain	1
R-HSA-6805567	rs371749222	KRTAP4-1	85285	nonsynonymous SNV	1
R-HSA-6805567	vi11.71549001	KRTAP5-9	3846	nonsynonymous SNV	3
R-HSA-6805567	rs72704847	SPRR3	6707	nonsynonymous SNV	1
R-HSA-6805567	rs781888888	JUP	3728	nonsynonymous SNV	6
R-HSA-6805567	vi17.40751196	KRT25	147183	nonsynonymous SNV	7
[truncated: 910 more rows]
